# Supplementary material for: Comprehensive evaluation of phosphoproteomic-based kinase activity inference
Source: Nat Commun. 2025 May 22;16:4771. doi: 10.1038/s41467-025-59779-y (PMC12098709; doi:10.1038/s41467-025-59779-y)
Supplement: Supplementary file 4 — Source Data [file 41467_2025_59779_MOESM4_ESM.zip]

Archive with 2 entries (2 files):
- 520009_3_data_set_10722142_svj6tz.xlsx
- 520009_3_data_set_10722189_svj6fx.csv
