# Supplementary material for: Comprehensive evaluation of phosphoproteomic-based kinase activity inference
Source: Nat Commun. 2025 May 22;16:4771. doi: 10.1038/s41467-025-59779-y (PMC12098709; doi:10.1038/s41467-025-59779-y)
Supplement: Supplementary file 4 — Source Data [file 41467_2025_59779_MOESM4_ESM.zip › 520009_3_data_set_10722142_svj6tz.xlsx]

## Sheet: Fig 1d
method	phit	k_phit
z-score	0.8918918918918919	20
PTM-SEA	0.8648648648648649	20
KSEA	0.8378378378378378	20
VIPER	0.8378378378378378	20
mean	0.8378378378378378	20
norm mean	0.8378378378378378	20
ulm	0.8378378378378378	20
fgsea	0.8108108108108109	20
mlm	0.8108108108108109	20
lm RoKAI	0.7837837837837838	20
Fisher	0.7567567567567568	20
MWU test	0.7567567567567568	20
median	0.7567567567567568	20
KS test	0.7297297297297297	20
UQ	0.7297297297297297	20
PCA	0.7027027027027027	20
X² test	0.7027027027027027	20
KARP	0.5405405405405406	20
n targets	0.5405405405405406	20
MWU test	0.5135135135135135	10
median	0.5135135135135135	10
VIPER	0.4864864864864865	10
KS test	0.4594594594594595	10
PTM-SEA	0.4594594594594595	10
UQ	0.4594594594594595	10
fgsea	0.4594594594594595	10
lm RoKAI	0.4594594594594595	10
mlm	0.4594594594594595	10
KSEA	0.43243243243243246	10
mean	0.43243243243243246	10
norm mean	0.43243243243243246	10
ulm	0.43243243243243246	10
z-score	0.43243243243243246	10
Fisher	0.40540540540540543	10
PCA	0.3783783783783784	10
X² test	0.3783783783783784	10
n targets	0.3783783783783784	10
KARP	0.21621621621621623	10
VIPER	0.35135135135135137	5
mean	0.32432432432432434	5
Fisher	0.2972972972972973	5
fgsea	0.2972972972972973	5
median	0.2972972972972973	5
KSEA	0.2702702702702703	5
MWU test	0.2702702702702703	5
PCA	0.2702702702702703	5
lm RoKAI	0.2702702702702703	5
norm mean	0.2702702702702703	5
ulm	0.2702702702702703	5
z-score	0.2702702702702703	5
KS test	0.24324324324324326	5
PTM-SEA	0.24324324324324326	5
mlm	0.24324324324324326	5
UQ	0.21621621621621623	5
X² test	0.21621621621621623	5
n targets	0.1891891891891892	5
KARP	0.16216216216216217	5

## Sheet: Fig 1e
method	targets	scaled_rank
Fisher	ABL1	0.33396
Fisher	AKT1	0.237162
Fisher	AKT2	0.420591
Fisher	ATM	0.0626474
Fisher	ATR	0.0887668
Fisher	AURKA	0.075492
Fisher	AURKB	0.0232558
Fisher	BRAF	0.17952
Fisher	CDK1	0.517544
Fisher	CDK2	0.271552
Fisher	CDK4	0.0881109
Fisher	CDK6	0.154135
Fisher	CHEK1	0.305523
Fisher	CSNK2A1	0.877193
Fisher	EGFR	0.233333
Fisher	FYN	1
Fisher	GSK3A	0.394068
Fisher	GSK3B	0.175219
Fisher	LCK	0.25
Fisher	MAP2K1	0.0864291
Fisher	MAPK1	0.508431
Fisher	MAPK14	0.547619
Fisher	MAPK3	0.360869
Fisher	MAPK8	0.45368
Fisher	MAPK9	0.51188
Fisher	MTOR	0.0565865
Fisher	PAK1	0.301724
Fisher	PLK1	0.505111
Fisher	PRKACA	0.111157
Fisher	PRKCA	0.272482
Fisher	PRKCB	0.364186
Fisher	PRKCG	0.243345
Fisher	PRKCZ	0.596491
Fisher	PRKD1	0.219298
Fisher	ROCK1	0.115758
Fisher	RPS6KB1	0.141578
Fisher	SRC	0.416174
KARP	ABL1	0.692513
KARP	AKT1	0.336267
KARP	AKT2	0.26136
KARP	ATM	0.122934
KARP	ATR	0.337755
KARP	AURKA	0.0929339
KARP	AURKB	0.0232558
KARP	BRAF	0.256627
KARP	CDK1	0.957627
KARP	CDK2	0.762639
KARP	CDK4	0.872337
KARP	CDK6	0.700501
KARP	CHEK1	0.710988
KARP	CSNK2A1	0.622807
KARP	EGFR	0.361111
KARP	FYN	0.6875
KARP	GSK3A	0.825751
KARP	GSK3B	0.847143
KARP	LCK	0.4375
KARP	MAP2K1	0.378679
KARP	MAPK1	0.338016
KARP	MAPK14	0.380952
KARP	MAPK3	0.352441
KARP	MAPK8	0.306396
KARP	MAPK9	0.314869
KARP	MTOR	0.430532
KARP	PAK1	0.431034
KARP	PLK1	0.486262
KARP	PRKACA	0.322387
KARP	PRKCA	0.291009
KARP	PRKCB	0.72323
KARP	PRKCG	0.549153
KARP	PRKCZ	0.421053
KARP	PRKD1	0.122807
KARP	ROCK1	0.269518
KARP	RPS6KB1	0.592732
KARP	SRC	0.831543
KS test	ABL1	0.342419
KS test	AKT1	0.149875
KS test	AKT2	0.457748
KS test	ATM	0.0483419
KS test	ATR	0.154492
KS test	AURKA	0.075492
KS test	AURKB	0.0232558
KS test	BRAF	0.513335
KS test	CDK1	0.54386
KS test	CDK2	0.267241
KS test	CDK4	0.101269
KS test	CDK6	0.158365
KS test	CHEK1	0.56239
KS test	CSNK2A1	0.942982
KS test	EGFR	0.319444
KS test	FYN	625
KS test	GSK3A	0.212236
KS test	GSK3B	0.372642
KS test	LCK	375
KS test	MAP2K1	0.0540671
KS test	MAPK1	0.550355
KS test	MAPK14	0.190476
KS test	MAPK3	0.312699
KS test	MAPK8	0.434986
KS test	MAPK9	0.418603
KS test	MTOR	0.104564
KS test	PAK1	0.155172
KS test	PLK1	0.481937
KS test	PRKACA	0.148452
KS test	PRKCA	0.117032
KS test	PRKCB	0.354658
KS test	PRKCG	0.312613
KS test	PRKCZ	0.298246
KS test	PRKD1	0.22807
KS test	ROCK1	0.117168
KS test	RPS6KB1	0.224337
KS test	SRC	0.318878
KSEA	ABL1	0.307331
KSEA	AKT1	0.215304
KSEA	AKT2	0.507583
KSEA	ATM	0.0452509
KSEA	ATR	0.0797111
KSEA	AURKA	0.0674802
KSEA	AURKB	0.0232558
KSEA	BRAF	0.265566
KSEA	CDK1	0.400089
KSEA	CDK2	0.258986
KSEA	CDK4	0.233239
KSEA	CDK6	0.32135
KSEA	CHEK1	0.374489
KSEA	CSNK2A1	0.789474
KSEA	EGFR	0.361111
KSEA	FYN	0.6875
KSEA	GSK3A	0.0999851
KSEA	GSK3B	0.19567
KSEA	LCK	0.3125
KSEA	MAP2K1	0.0427189
KSEA	MAPK1	0.503698
KSEA	MAPK14	0.357143
KSEA	MAPK3	0.30023
KSEA	MAPK8	0.347193
KSEA	MAPK9	0.2463
KSEA	MTOR	0.051743
KSEA	PAK1	0.137931
KSEA	PLK1	0.421218
KSEA	PRKACA	0.244003
KSEA	PRKCA	0.171792
KSEA	PRKCB	0.250151
KSEA	PRKCG	0.313218
KSEA	PRKCZ	0.385965
KSEA	PRKD1	0.131579
KSEA	ROCK1	0.140414
KSEA	RPS6KB1	0.241646
KSEA	SRC	0.145319
MWU test	ABL1	0.368734
MWU test	AKT1	0.180054
MWU test	AKT2	0.471684
MWU test	ATM	0.0487814
MWU test	ATR	0.146141
MWU test	AURKA	0.08087
MWU test	AURKB	0.0232558
MWU test	BRAF	0.483282
MWU test	CDK1	0.527505
MWU test	CDK2	0.220704
MWU test	CDK4	0.0968828
MWU test	CDK6	0.175909
MWU test	CHEK1	0.476914
MWU test	CSNK2A1	0.925439
MWU test	EGFR	0.319444
MWU test	FYN	625
MWU test	GSK3A	0.184434
MWU test	GSK3B	0.272981
MWU test	LCK	0.3125
MWU test	MAP2K1	0.0484174
MWU test	MAPK1	0.543651
MWU test	MAPK14	0.142857
MWU test	MAPK3	0.31337
MWU test	MAPK8	0.470392
MWU test	MAPK9	0.391744
MWU test	MTOR	0.0913453
MWU test	PAK1	0.103448
MWU test	PLK1	0.418437
MWU test	PRKACA	0.197888
MWU test	PRKCA	0.125472
MWU test	PRKCB	0.311252
MWU test	PRKCG	0.252571
MWU test	PRKCZ	0.263158
MWU test	PRKD1	0.105263
MWU test	ROCK1	0.0817669
MWU test	RPS6KB1	0.20802
MWU test	SRC	0.250806
PCA	ABL1	0.656172
PCA	AKT1	0.360078
PCA	AKT2	0.372064
PCA	ATM	0.0495931
PCA	ATR	0.134452
PCA	AURKA	0.105455
PCA	AURKB	0.0232558
PCA	BRAF	0.260197
PCA	CDK1	0.0596194
PCA	CDK2	0.400862
PCA	CDK4	0.211936
PCA	CDK6	0.475956
PCA	CHEK1	0.357978
PCA	CSNK2A1	0.890351
PCA	EGFR	0.611111
PCA	FYN	0.5625
PCA	GSK3A	0.42752
PCA	GSK3B	0.272088
PCA	LCK	0.9375
PCA	MAP2K1	0.0653178
PCA	MAPK1	0.364405
PCA	MAPK14	0.333333
PCA	MAPK3	0.232741
PCA	MAPK8	0.605247
PCA	MAPK9	0.238827
PCA	MTOR	0.115064
PCA	PAK1	0.146552
PCA	PLK1	0.383575
PCA	PRKACA	0.271259
PCA	PRKCA	0.195308
PCA	PRKCB	0.34513
PCA	PRKCG	0.478524
PCA	PRKCZ	0.54386
PCA	PRKD1	0.526316
PCA	ROCK1	0.188503
PCA	RPS6KB1	0.278352
PCA	SRC	0.254968
PTM-SEA	ABL1	0.316259
PTM-SEA	AKT1	0.219291
PTM-SEA	AKT2	0.524388
PTM-SEA	ATM	0.0488497
PTM-SEA	ATR	0.138637
PTM-SEA	AURKA	0.125094
PTM-SEA	AURKB	0.0232558
PTM-SEA	BRAF	0.356008
PTM-SEA	CDK1	0.239072
PTM-SEA	CDK2	0.237653
PTM-SEA	CDK4	0.122964
PTM-SEA	CDK6	0.171601
PTM-SEA	CHEK1	0.323787
PTM-SEA	CSNK2A1	0.846491
PTM-SEA	EGFR	0.305556
PTM-SEA	FYN	0.6875
PTM-SEA	GSK3A	0.164883
PTM-SEA	GSK3B	0.190323
PTM-SEA	LCK	0.25
PTM-SEA	MAP2K1	0.059915
PTM-SEA	MAPK1	0.481525
PTM-SEA	MAPK14	0.333333
PTM-SEA	MAPK3	0.294163
PTM-SEA	MAPK8	0.475796
PTM-SEA	MAPK9	0.343348
PTM-SEA	MTOR	0.078815
PTM-SEA	PAK1	0.0775862
PTM-SEA	PLK1	0.403044
PTM-SEA	PRKACA	0.254467
PTM-SEA	PRKCA	0.19224
PTM-SEA	PRKCB	0.259679
PTM-SEA	PRKCG	0.269964
PTM-SEA	PRKCZ	0.403509
PTM-SEA	PRKD1	0.192982
PTM-SEA	ROCK1	0.120395
PTM-SEA	RPS6KB1	0.234519
PTM-SEA	SRC	0.221088
UQ	ABL1	0.175595
UQ	AKT1	0.318029
UQ	AKT2	0.361611
UQ	ATM	0.034307
UQ	ATR	0.0565354
UQ	AURKA	0.207015
UQ	AURKB	0.209302
UQ	BRAF	0.359476
UQ	CDK1	0.481118
UQ	CDK2	0.308372
UQ	CDK4	0.110041
UQ	CDK6	0.158208
UQ	CHEK1	0.555669
UQ	CSNK2A1	0.894737
UQ	EGFR	0.5
UQ	FYN	625
UQ	GSK3A	0.506021
UQ	GSK3B	0.387118
UQ	LCK	375
UQ	MAP2K1	0.0370692
UQ	MAPK1	0.53225
UQ	MAPK14	0.452381
UQ	MAPK3	0.401015
UQ	MAPK8	0.622397
UQ	MAPK9	0.590601
UQ	MTOR	0.392468
UQ	PAK1	0.155172
UQ	PLK1	0.440861
UQ	PRKACA	0.357792
UQ	PRKCA	0.237455
UQ	PRKCB	0.3536
UQ	PRKCG	0.22686
UQ	PRKCZ	0.0877193
UQ	PRKD1	0.157895
UQ	ROCK1	0.0725251
UQ	RPS6KB1	0.352835
UQ	SRC	0.393842
VIPER	ABL1	0.333647
VIPER	AKT1	0.194866
VIPER	AKT2	0.466898
VIPER	ATM	0.0371208
VIPER	ATR	0.107843
VIPER	AURKA	0.075056
VIPER	AURKB	0.0232558
VIPER	BRAF	0.357654
VIPER	CDK1	0.510556
VIPER	CDK2	0.233562
VIPER	CDK4	0.114427
VIPER	CDK6	0.193452
VIPER	CHEK1	0.451636
VIPER	CSNK2A1	0.881579
VIPER	EGFR	0.333333
VIPER	FYN	625
VIPER	GSK3A	0.142209
VIPER	GSK3B	0.238538
VIPER	LCK	0.3125
VIPER	MAP2K1	0.0285946
VIPER	MAPK1	0.528678
VIPER	MAPK14	0.238095
VIPER	MAPK3	0.319109
VIPER	MAPK8	0.430683
VIPER	MAPK9	0.316789
VIPER	MTOR	0.0750378
VIPER	PAK1	0.0775862
VIPER	PLK1	0.428079
VIPER	PRKACA	0.208414
VIPER	PRKCA	0.141662
VIPER	PRKCB	0.284785
VIPER	PRKCG	0.269964
VIPER	PRKCZ	0.263158
VIPER	PRKD1	0.114035
VIPER	ROCK1	0.0776003
VIPER	RPS6KB1	0.190006
VIPER	SRC	0.243958
X² test	ABL1	0.298402
X² test	AKT1	0.300089
X² test	AKT2	0.416281
X² test	ATM	0.0664353
X² test	ATR	0.123641
X² test	AURKA	0.232469
X² test	AURKB	0.0232558
X² test	BRAF	0.306733
X² test	CDK1	0.526316
X² test	CDK2	0.267314
X² test	CDK4	0.0747964
X² test	CDK6	0.158521
X² test	CHEK1	0.305523
X² test	CSNK2A1	0.710526
X² test	EGFR	0.277778
X² test	FYN	0.8125
X² test	GSK3A	0.394068
X² test	GSK3B	0.192466
X² test	LCK	375
X² test	MAP2K1	0.114431
X² test	MAPK1	0.487697
X² test	MAPK14	0.714286
X² test	MAPK3	0.452292
X² test	MAPK8	0.462609
X² test	MAPK9	0.516345
X² test	MTOR	0.0565865
X² test	PAK1	0.5
X² test	PLK1	0.609111
X² test	PRKACA	0.122921
X² test	PRKCA	0.374622
X² test	PRKCB	0.364186
X² test	PRKCG	0.217181
X² test	PRKCZ	0.596491
X² test	PRKD1	0.210526
X² test	ROCK1	0.105107
X² test	RPS6KB1	0.142126
X² test	SRC	0.418725
fgsea	ABL1	0.316103
fgsea	AKT1	0.359957
fgsea	AKT2	0.572496
fgsea	ATM	0.0407662
fgsea	ATR	0.0618932
fgsea	AURKA	0.0643241
fgsea	AURKB	0.0930233
fgsea	BRAF	0.196466
fgsea	CDK1	0.457181
fgsea	CDK2	0.39867
fgsea	CDK4	0.215774
fgsea	CDK6	0.264254
fgsea	CHEK1	0.50453
fgsea	CSNK2A1	0.728146
fgsea	EGFR	0.388889
fgsea	FYN	625
fgsea	GSK3A	0.0909158
fgsea	GSK3B	0.290432
fgsea	LCK	375
fgsea	MAP2K1	0.0201201
fgsea	MAPK1	0.528432
fgsea	MAPK14	0.404762
fgsea	MAPK3	0.430874
fgsea	MAPK8	0.422927
fgsea	MAPK9	0.281552
fgsea	MTOR	0.159158
fgsea	PAK1	0.0862069
fgsea	PLK1	0.357647
fgsea	PRKACA	0.340686
fgsea	PRKCA	0.253375
fgsea	PRKCB	0.112371
fgsea	PRKCG	0.244102
fgsea	PRKCZ	0.333333
fgsea	PRKD1	0.157895
fgsea	ROCK1	0.093891
fgsea	RPS6KB1	0.280415
fgsea	SRC	0.168188
lm RoKAI	ABL1	0.333647
lm RoKAI	AKT1	0.356399
lm RoKAI	AKT2	0.652775
lm RoKAI	ATM	0.0421599
lm RoKAI	ATR	0.135704
lm RoKAI	AURKA	0.108178
lm RoKAI	AURKB	0.0697674
lm RoKAI	BRAF	0.288251
lm RoKAI	CDK1	0.334671
lm RoKAI	CDK2	0.363311
lm RoKAI	CDK4	0.277412
lm RoKAI	CDK6	0.493813
lm RoKAI	CHEK1	0.409994
lm RoKAI	CSNK2A1	0.815789
lm RoKAI	EGFR	0.486111
lm RoKAI	FYN	0.75
lm RoKAI	GSK3A	0.157003
lm RoKAI	GSK3B	0.200491
lm RoKAI	LCK	0.3125
lm RoKAI	MAP2K1	0.0172952
lm RoKAI	MAPK1	0.618709
lm RoKAI	MAPK14	0.428571
lm RoKAI	MAPK3	0.255107
lm RoKAI	MAPK8	0.648172
lm RoKAI	MAPK9	0.0780426
lm RoKAI	MTOR	0.0974932
lm RoKAI	PAK1	0.103448
lm RoKAI	PLK1	0.400433
lm RoKAI	PRKACA	0.288604
lm RoKAI	PRKCA	0.2167
lm RoKAI	PRKCB	0.155324
lm RoKAI	PRKCG	0.715517
lm RoKAI	PRKCZ	0.192982
lm RoKAI	PRKD1	0.131579
lm RoKAI	ROCK1	0.0941103
lm RoKAI	RPS6KB1	0.352209
lm RoKAI	SRC	0.188686
mean	ABL1	0.298402
mean	AKT1	0.306978
mean	AKT2	0.520076
mean	ATM	0.041463
mean	ATR	0.065947
mean	AURKA	0.0500384
mean	AURKB	0.0697674
mean	BRAF	0.229046
mean	CDK1	0.387006
mean	CDK2	0.307934
mean	CDK4	0.228932
mean	CDK6	0.308114
mean	CHEK1	0.392314
mean	CSNK2A1	0.758772
mean	EGFR	0.444444
mean	FYN	625
mean	GSK3A	0.0739667
mean	GSK3B	0.247214
mean	LCK	0.3125
mean	MAP2K1	0.0229449
mean	MAPK1	0.538217
mean	MAPK14	0.404762
mean	MAPK3	0.385991
mean	MAPK8	0.360819
mean	MAPK9	0.246146
mean	MTOR	0.0881844
mean	PAK1	0.12069
mean	PLK1	0.411218
mean	PRKACA	0.305285
mean	PRKCA	0.188087
mean	PRKCB	0.189806
mean	PRKCG	0.261192
mean	PRKCZ	0.280702
mean	PRKD1	0.122807
mean	ROCK1	0.0864975
mean	RPS6KB1	0.241489
mean	SRC	0.158074
median	ABL1	0.359806
median	AKT1	0.297358
median	AKT2	0.396126
median	ATM	0.0495931
median	ATR	0.140944
median	AURKA	0.0442244
median	AURKB	0.0697674
median	BRAF	0.506932
median	CDK1	0.58311
median	CDK2	0.338106
median	CDK4	0.114505
median	CDK6	0.110197
median	CHEK1	0.528492
median	CSNK2A1	0.872807
median	EGFR	0.430556
median	FYN	0.6875
median	GSK3A	0.0476509
median	GSK3B	0.407483
median	LCK	0.4375
median	MAP2K1	0.0201201
median	MAPK1	0.588224
median	MAPK14	0.190476
median	MAPK3	0.413965
median	MAPK8	0.448365
median	MAPK9	0.342713
median	MTOR	0.188551
median	PAK1	0.198276
median	PLK1	0.501718
median	PRKACA	0.258308
median	PRKCA	0.130562
median	PRKCB	0.241531
median	PRKCG	0.0520266
median	PRKCZ	0.175439
median	PRKD1	0.131579
median	ROCK1	0.0669486
median	RPS6KB1	0.159957
median	SRC	0.390575
mlm	ABL1	0.307487
mlm	AKT1	0.312422
mlm	AKT2	0.63938
mlm	ATM	0.0418827
mlm	ATR	0.140281
mlm	AURKA	0.10994
mlm	AURKB	0.0232558
mlm	BRAF	0.314363
mlm	CDK1	0.298097
mlm	CDK2	0.276154
mlm	CDK4	0.308427
mlm	CDK6	0.48042
mlm	CHEK1	0.349357
mlm	CSNK2A1	0.859649
mlm	EGFR	0.388889
mlm	FYN	0.75
mlm	GSK3A	0.196625
mlm	GSK3B	0.132004
mlm	LCK	0.3125
mlm	MAP2K1	0.0201201
mlm	MAPK1	0.616044
mlm	MAPK14	0.428571
mlm	MAPK3	0.274012
mlm	MAPK8	0.64825
mlm	MAPK9	0.108904
mlm	MTOR	0.045822
mlm	PAK1	0.12069
mlm	PLK1	0.432075
mlm	PRKACA	0.227322
mlm	PRKCA	0.170944
mlm	PRKCB	0.198427
mlm	PRKCG	0.706443
mlm	PRKCZ	0.298246
mlm	PRKD1	0.105263
mlm	ROCK1	0.137312
mlm	RPS6KB1	0.337589
mlm	SRC	0.145319
n targets	ABL1	0.822682
n targets	AKT1	0.135261
n targets	AKT2	0.743671
n targets	ATM	0.476838
n targets	ATR	0.61321
n targets	AURKA	0.332586
n targets	AURKB	0.162791
n targets	BRAF	0.798513
n targets	CDK1	0.0172465
n targets	CDK2	0.0343366
n targets	CDK4	0.246789
n targets	CDK6	0.370222
n targets	CHEK1	0.170807
n targets	CSNK2A1	0.113581
n targets	EGFR	0.513889
n targets	FYN	1
n targets	GSK3A	0.665031
n targets	GSK3B	0.163486
n targets	LCK	0.25
n targets	MAP2K1	0.801777
n targets	MAPK1	0.112497
n targets	MAPK14	0.571429
n targets	MAPK3	0.173821
n targets	MAPK8	0.363857
n targets	MAPK9	0.755501
n targets	MTOR	0.180112
n targets	PAK1	0.413793
n targets	PLK1	0.631103
n targets	PRKACA	0.0671237
n targets	PRKCA	0.316245
n targets	PRKCB	0.956443
n targets	PRKCG	0.868572
n targets	PRKCZ	0.842105
n targets	PRKD1	0.491228
n targets	ROCK1	0.644925
n targets	RPS6KB1	0.46131
n targets	SRC	0.562746
norm mean	ABL1	0.254699
norm mean	AKT1	0.216958
norm mean	AKT2	0.485502
norm mean	ATM	0.0411859
norm mean	ATR	0.0765731
norm mean	AURKA	0.069242
norm mean	AURKB	0.0232558
norm mean	BRAF	0.271876
norm mean	CDK1	0.536574
norm mean	CDK2	0.263296
norm mean	CDK4	0.237704
norm mean	CDK6	0.294799
norm mean	CHEK1	0.425336
norm mean	CSNK2A1	0.798246
norm mean	EGFR	0.361111
norm mean	FYN	625
norm mean	GSK3A	0.117529
norm mean	GSK3B	0.207166
norm mean	LCK	0.3125
norm mean	MAP2K1	0.0342444
norm mean	MAPK1	0.50226
norm mean	MAPK14	0.380952
norm mean	MAPK3	0.312596
norm mean	MAPK8	0.347118
norm mean	MAPK9	0.263844
norm mean	MTOR	0.0534672
norm mean	PAK1	0.155172
norm mean	PLK1	0.406933
norm mean	PRKACA	0.265119
norm mean	PRKCA	0.172035
norm mean	PRKCB	0.267393
norm mean	PRKCG	0.391107
norm mean	PRKCZ	0.333333
norm mean	PRKD1	0.122807
norm mean	ROCK1	0.136717
norm mean	RPS6KB1	0.236294
norm mean	SRC	0.12491
ulm	ABL1	0.307331
ulm	AKT1	0.215304
ulm	AKT2	0.507583
ulm	ATM	0.0452509
ulm	ATR	0.0797111
ulm	AURKA	0.0674802
ulm	AURKB	0.0232558
ulm	BRAF	0.265566
ulm	CDK1	0.400089
ulm	CDK2	0.258986
ulm	CDK4	0.233239
ulm	CDK6	0.32135
ulm	CHEK1	0.374489
ulm	CSNK2A1	0.789474
ulm	EGFR	0.361111
ulm	FYN	0.6875
ulm	GSK3A	0.0999851
ulm	GSK3B	0.19567
ulm	LCK	0.3125
ulm	MAP2K1	0.0427189
ulm	MAPK1	0.503698
ulm	MAPK14	0.357143
ulm	MAPK3	0.30023
ulm	MAPK8	0.347193
ulm	MAPK9	0.2463
ulm	MTOR	0.051743
ulm	PAK1	0.137931
ulm	PLK1	0.421218
ulm	PRKACA	0.244003
ulm	PRKCA	0.171792
ulm	PRKCB	0.250151
ulm	PRKCG	0.313218
ulm	PRKCZ	0.385965
ulm	PRKD1	0.131579
ulm	ROCK1	0.140414
ulm	RPS6KB1	0.245118
ulm	SRC	0.145319
z-score	ABL1	0.316259
z-score	AKT1	0.208457
z-score	AKT2	0.507431
z-score	ATM	0.0452509
z-score	ATR	0.0797111
z-score	AURKA	0.0674802
z-score	AURKB	0.0232558
z-score	BRAF	0.260248
z-score	CDK1	0.221528
z-score	CDK2	0.225088
z-score	CDK4	0.224467
z-score	CDK6	0.32135
z-score	CHEK1	0.323349
z-score	CSNK2A1	0.820175
z-score	EGFR	0.319444
z-score	FYN	0.6875
z-score	GSK3A	0.104222
z-score	GSK3B	0.181351
z-score	LCK	0.3125
z-score	MAP2K1	0.0427189
z-score	MAPK1	0.48077
z-score	MAPK14	0.357143
z-score	MAPK3	0.287639
z-score	MAPK8	0.347193
z-score	MAPK9	0.246224
z-score	MTOR	0.051743
z-score	PAK1	0.137931
z-score	PLK1	0.414968
z-score	PRKACA	0.233164
z-score	PRKCA	0.173578
z-score	PRKCB	0.241531
z-score	PRKCG	0.313218
z-score	PRKCZ	0.385965
z-score	PRKD1	0.131579
z-score	ROCK1	0.136905
z-score	RPS6KB1	0.241698
z-score	SRC	0.186135

## Sheet: Fig 1f
method	score
X² test	0.678405
X² test	0.729742
X² test	0.674415
X² test	0.724401
X² test	0.724401
X² test	0.707583
X² test	0.720348
X² test	0.702356
X² test	0.730626
X² test	0.72579
X² test	0.712078
X² test	0.712432
X² test	0.721396
X² test	0.720437
X² test	0.696977
X² test	0.708315
X² test	0.719174
X² test	0.702937
X² test	0.678594
X² test	0.71002
X² test	0.723416
X² test	0.701093
X² test	0.710033
X² test	0.737229
X² test	0.736143
X² test	0.702356
X² test	0.724199
X² test	0.725032
X² test	0.711649
X² test	0.72026
X² test	0.703745
X² test	0.705841
X² test	0.708682
X² test	0.706346
X² test	0.691094
X² test	0.723782
X² test	0.727103
X² test	0.718138
X² test	0.713063
X² test	0.696372
X² test	0.747103
X² test	0.680652
X² test	0.708366
X² test	0.704452
X² test	0.693215
X² test	0.714452
X² test	0.70425
X² test	0.7018
X² test	0.705311
X² test	0.755107
X² test	0.693076
X² test	0.730007
X² test	0.723037
X² test	0.711926
X² test	0.733744
X² test	0.698126
X² test	0.727557
X² test	0.694036
X² test	0.732987
X² test	0.734717
X² test	0.704831
X² test	0.723568
X² test	0.722179
X² test	0.726548
X² test	0.715664
X² test	0.704464
X² test	0.719174
X² test	0.721345
X² test	0.693695
X² test	0.719047
X² test	0.682912
X² test	0.731144
X² test	0.717507
X² test	0.732835
X² test	0.705765
X² test	0.721724
X² test	0.71228
X² test	0.690336
X² test	0.73983
X² test	0.708947
X² test	0.692558
X² test	0.705992
X² test	0.702912
X² test	0.71473
X² test	0.698493
X² test	0.705803
X² test	0.703189
X² test	0.726169
X² test	0.704578
X² test	0.691599
X² test	0.706194
X² test	0.733517
X² test	0.711346
X² test	0.71675
X² test	0.709275
X² test	0.702078
X² test	0.714351
X² test	0.707836
X² test	0.714376
X² test	0.711321
X² test	0.702078
X² test	0.721775
X² test	0.681877
X² test	0.715386
X² test	0.703492
X² test	0.701018
X² test	0.710942
X² test	0.718846
X² test	0.732179
X² test	0.711977
X² test	0.701359
X² test	0.740537
X² test	0.695715
X² test	0.712293
X² test	0.710727
X² test	0.708189
X² test	0.71122
X² test	0.711522
X² test	0.71752
X² test	0.709654
X² test	0.717204
X² test	0.714906
X² test	0.729073
X² test	0.693619
X² test	0.716043
X² test	0.712305
X² test	0.68872
X² test	0.714048
X² test	0.701725
X² test	0.736775
X² test	0.693619
X² test	0.696826
X² test	0.732355
X² test	0.711422
X² test	0.695702
X² test	0.708909
X² test	0.725903
X² test	0.69978
X² test	0.727684
X² test	0.705841
X² test	0.721194
X² test	0.709755
X² test	0.72127
X² test	0.696699
X² test	0.721497
X² test	0.722103
X² test	0.723454
X² test	0.721926
X² test	0.726623
X² test	0.710513
X² test	0.723972
X² test	0.714401
X² test	0.69127
X² test	0.716926
X² test	0.737709
X² test	0.719629
X² test	0.70781
X² test	0.722558
X² test	0.713113
X² test	0.712962
X² test	0.717406
X² test	0.71055
X² test	0.688871
X² test	0.722204
X² test	0.686877
X² test	0.718896
X² test	0.716939
X² test	0.688064
X² test	0.72074
X² test	0.706043
X² test	0.703745
X² test	0.715007
X² test	0.700008
X² test	0.708896
X² test	0.716194
X² test	0.720184
X² test	0.728706
X² test	0.721952
X² test	0.706219
X² test	0.710235
X² test	0.715689
X² test	0.723164
X² test	0.736838
X² test	0.693038
X² test	0.709932
X² test	0.722469
X² test	0.700462
X² test	0.688417
X² test	0.70319
X² test	0.70031
X² test	0.696031
X² test	0.703644
X² test	0.689742
X² test	0.721446
X² test	0.677331
X² test	0.71627
X² test	0.710411
X² test	0.702836
X² test	0.720184
X² test	0.702609
X² test	0.719275
X² test	0.682294
X² test	0.719111
X² test	0.707495
X² test	0.714502
X² test	0.716977
X² test	0.734742
X² test	0.688316
X² test	0.700538
X² test	0.702331
X² test	0.708391
X² test	0.704149
X² test	0.700513
X² test	0.703038
X² test	0.730361
X² test	0.732633
X² test	0.723239
X² test	0.693366
X² test	0.737179
X² test	0.703038
X² test	0.717987
X² test	0.703038
X² test	0.730676
X² test	0.705853
X² test	0.708479
X² test	0.691447
X² test	0.703669
X² test	0.741194
X² test	0.715588
X² test	0.723391
X² test	0.715033
X² test	0.733391
X² test	0.704704
X² test	0.712078
X² test	0.69324
X² test	0.738795
X² test	0.710614
X² test	0.743113
X² test	0.706788
X² test	0.704338
X² test	0.712002
X² test	0.698013
X² test	0.727078
X² test	0.719098
X² test	0.725462
X² test	0.692937
X² test	0.726901
X² test	0.715335
X² test	0.712735
X² test	0.721749
X² test	0.717911
X² test	0.699982
X² test	0.702381
X² test	0.714098
X² test	0.702533
X² test	0.708517
X² test	0.739956
X² test	0.720386
X² test	0.712937
X² test	0.707912
X² test	0.714048
X² test	0.742658
X² test	0.727936
X² test	0.708707
X² test	0.71151
X² test	0.725083
X² test	0.716838
X² test	0.704149
X² test	0.70973
X² test	0.683897
X² test	0.708669
X² test	0.703038
X² test	0.712141
X² test	0.717053
X² test	0.722154
X² test	0.695866
X² test	0.712356
X² test	0.710235
X² test	0.7118
X² test	0.694275
X² test	0.727469
X² test	0.719275
X² test	0.740285
X² test	0.72026
X² test	0.715841
X² test	0.702129
X² test	0.719199
X² test	0.706523
X² test	0.709767
X² test	0.723543
X² test	0.69824
X² test	0.704831
X² test	0.698997
X² test	0.700487
X² test	0.705311
X² test	0.699452
X² test	0.702356
X² test	0.692331
X² test	0.707697
X² test	0.715285
X² test	0.73781
X² test	0.713265
X² test	0.708606
X² test	0.707432
X² test	0.711674
X² test	0.727659
X² test	0.718947
X² test	0.720083
X² test	0.717028
X² test	0.708038
X² test	0.72834
X² test	0.712356
X² test	0.714325
X² test	0.720904
X² test	0.708543
X² test	0.722583
X² test	0.713997
X² test	0.70122
X² test	0.731775
X² test	0.72228
X² test	0.733883
X² test	0.729022
X² test	0.697508
X² test	0.706649
X² test	0.701194
X² test	0.699099
X² test	0.717229
X² test	0.69973
X² test	0.709225
X² test	0.714263
X² test	0.716876
X² test	0.729249
X² test	0.725689
X² test	0.726522
X² test	0.73377
X² test	0.684831
X² test	0.729439
X² test	0.737595
X² test	0.709477
X² test	0.726068
X² test	0.722532
X² test	0.702786
X² test	0.735259
X² test	0.705386
X² test	0.734022
X² test	0.731017
X² test	0.705248
X² test	0.685639
X² test	0.703682
X² test	0.703164
X² test	0.697937
X² test	0.711346
X² test	0.709907
X² test	0.706497
X² test	0.70728
X² test	0.729578
X² test	0.689881
X² test	0.699351
X² test	0.715361
X² test	0.715033
X² test	0.687622
X² test	0.725335
X² test	0.739969
X² test	0.709932
X² test	0.689945
X² test	0.718315
X² test	0.711863
X² test	0.681902
X² test	0.719553
X² test	0.715083
X² test	0.699831
X² test	0.706296
X² test	0.697129
X² test	0.715942
X² test	0.723807
X² test	0.698518
X² test	0.699932
X² test	0.712432
X² test	0.711119
X² test	0.709641
X² test	0.727052
X² test	0.729414
X² test	0.720209
X² test	0.695083
X² test	0.726219
X² test	0.738403
X² test	0.70771
X² test	0.733163
X² test	0.721863
X² test	0.706106
X² test	0.72978
X² test	0.690538
X² test	0.699654
X² test	0.741522
X² test	0.703278
X² test	0.720487
X² test	0.709931
X² test	0.701055
X² test	0.683442
X² test	0.715083
X² test	0.714717
X² test	0.711598
X² test	0.723795
X² test	0.698568
X² test	0.702987
X² test	0.735398
X² test	0.716043
X² test	0.694894
X² test	0.725335
X² test	0.672433
X² test	0.719755
X² test	0.693657
X² test	0.715664
X² test	0.728833
X² test	0.721169
X² test	0.72228
X² test	0.692255
X² test	0.727431
X² test	0.709755
X² test	0.706674
X² test	0.704704
X² test	0.705626
X² test	0.730361
X² test	0.737608
X² test	0.707861
X² test	0.72781
X² test	0.690096
X² test	0.718745
X² test	0.737961
X² test	0.703291
X² test	0.71473
X² test	0.723871
X² test	0.719868
X² test	0.686473
X² test	0.714679
X² test	0.706497
X² test	0.711952
X² test	0.702861
X² test	0.72978
X² test	0.702558
X² test	0.741093
X² test	0.730411
X² test	0.725916
X² test	0.695563
X² test	0.692558
X² test	0.716939
X² test	0.719628
X² test	0.708997
X² test	0.723732
X² test	0.710159
X² test	0.720891
X² test	0.71531
X² test	0.714452
X² test	0.708366
X² test	0.74733
X² test	0.717962
X² test	0.699275
X² test	0.715437
X² test	0.723883
X² test	0.749981
X² test	0.712836
X² test	0.714856
X² test	0.71632
X² test	0.720942
X² test	0.724186
X² test	0.710134
X² test	0.713871
X² test	0.743694
X² test	0.714452
X² test	0.700361
X² test	0.723088
X² test	0.679655
X² test	0.729754
X² test	0.741193
X² test	0.70569
X² test	0.719603
X² test	0.711219
X² test	0.701068
X² test	0.724868
X² test	0.714098
X² test	0.701876
X² test	0.723896
X² test	0.718567
X² test	0.682584
X² test	0.70781
X² test	0.703896
X² test	0.709881
X² test	0.742178
X² test	0.732886
X² test	0.69824
X² test	0.715777
X² test	0.711018
X² test	0.7318
X² test	0.725449
X² test	0.707078
X² test	0.722962
X² test	0.722532
X² test	0.725639
X² test	0.711346
X² test	0.714199
X² test	0.711926
X² test	0.728517
X² test	0.710323
X² test	0.735714
X² test	0.703517
X² test	0.722292
X² test	0.712406
X² test	0.715336
X² test	0.712583
X² test	0.70872
X² test	0.703467
X² test	0.704174
X² test	0.729477
X² test	0.696346
X² test	0.720045
X² test	0.704212
X² test	0.70079
X² test	0.70829
X² test	0.727583
X² test	0.710159
X² test	0.716775
X² test	0.703467
X² test	0.698139
X² test	0.744577
X² test	0.720032
X² test	0.72281
X² test	0.715361
X² test	0.728265
X² test	0.719023
X² test	0.754299
X² test	0.693518
X² test	0.726674
X² test	0.735764
X² test	0.712482
X² test	0.724653
X² test	0.696624
X² test	0.7093
X² test	0.742103
X² test	0.713
X² test	0.713871
X² test	0.701738
X² test	0.708164
X² test	0.723568
X² test	0.739653
X² test	0.70377
X² test	0.732406
X² test	0.707331
X² test	0.701194
X² test	0.712394
X² test	0.70877
X² test	0.732482
X² test	0.727671
X² test	0.74055
X² test	0.715538
X² test	0.699805
X² test	0.718037
X² test	0.714527
X² test	0.715891
X² test	0.71877
X² test	0.710841
X² test	0.727103
X² test	0.704528
X² test	0.680059
X² test	0.701952
X² test	0.721068
X² test	0.723871
X² test	0.691245
X² test	0.727659
X² test	0.701611
X² test	0.689983
X² test	0.732482
X² test	0.740714
X² test	0.719098
X² test	0.738214
X² test	0.754173
X² test	0.722583
X² test	0.72281
X² test	0.71151
X² test	0.715841
X² test	0.739477
X² test	0.712078
X² test	0.714237
X² test	0.710411
X² test	0.702179
X² test	0.696068
X² test	0.702849
X² test	0.720525
X² test	0.713012
X² test	0.705285
X² test	0.70526
X² test	0.738946
X² test	0.707507
X² test	0.720007
X² test	0.693152
X² test	0.721181
X² test	0.727961
X² test	0.713619
X² test	0.69473
X² test	0.701043
X² test	0.721106
X² test	0.716017
X² test	0.704869
X² test	0.7306
X² test	0.70146
X² test	0.696876
X² test	0.715159
X² test	0.695134
X² test	0.701838
X² test	0.720411
X² test	0.698619
X² test	0.715058
X² test	0.705639
X² test	0.720664
X² test	0.737444
X² test	0.723997
X² test	0.682382
X² test	0.722141
X² test	0.724654
X² test	0.714199
X² test	0.711118
X² test	0.707785
X² test	0.718202
X² test	0.749931
X² test	0.718265
X² test	0.701005
X² test	0.690387
X² test	0.706119
X² test	0.720815
X² test	0.705664
X² test	0.72834
X² test	0.744009
X² test	0.709641
X² test	0.711548
X² test	0.719124
X² test	0.736093
X² test	0.698316
X² test	0.734553
X² test	0.718391
X² test	0.712129
X² test	0.70675
X² test	0.70877
X² test	0.701902
X² test	0.709326
X² test	0.718177
X² test	0.702381
X² test	0.734881
X² test	0.706409
X² test	0.714679
X² test	0.715803
X² test	0.735562
X² test	0.700765
X² test	0.722381
X² test	0.738542
X² test	0.711573
X² test	0.743618
X² test	0.697609
X² test	0.712987
X² test	0.71377
X² test	0.719199
X² test	0.69045
X² test	0.741471
X² test	0.715866
X² test	0.706346
X² test	0.706674
X² test	0.680564
X² test	0.712103
X² test	0.674276
X² test	0.719603
X² test	0.735335
X² test	0.705828
X² test	0.702432
X² test	0.69829
X² test	0.710184
X² test	0.720235
X² test	0.717431
X² test	0.728643
X² test	0.695336
X² test	0.717179
X² test	0.729893
X² test	0.693518
X² test	0.706826
X² test	0.752102
X² test	0.725689
X² test	0.7017
X² test	0.747304
X² test	0.72584
X² test	0.725663
X² test	0.695942
X² test	0.722406
X² test	0.721699
X² test	0.714894
X² test	0.725878
X² test	0.73079
X² test	0.706927
X² test	0.713341
X² test	0.725512
X² test	0.687028
X² test	0.713113
X² test	0.725575
X² test	0.714477
X² test	0.703543
X² test	0.726143
X² test	0.72781
X² test	0.708442
X² test	0.710816
X² test	0.722558
X² test	0.707608
X² test	0.707482
X² test	0.72228
X² test	0.708884
X² test	0.722583
X² test	0.716901
X² test	0.681473
X² test	0.710916
X² test	0.685652
X² test	0.724401
X² test	0.711144
X² test	0.704465
X² test	0.727431
X² test	0.707634
X² test	0.732583
X² test	0.711813
X² test	0.740991
X² test	0.716649
X² test	0.714868
X² test	0.719957
X² test	0.721851
X² test	0.727684
X² test	0.703139
X² test	0.706396
X² test	0.697078
X² test	0.709906
X² test	0.708265
X² test	0.728088
X² test	0.699414
X² test	0.709982
X² test	0.731409
X² test	0.703012
X² test	0.727533
X² test	0.709401
X² test	0.735815
X² test	0.700412
X² test	0.685286
X² test	0.737355
X² test	0.734174
X² test	0.702242
X² test	0.70973
X² test	0.694301
X² test	0.736547
X² test	0.717608
X² test	0.719098
X² test	0.696864
X² test	0.727255
X² test	0.700715
X² test	0.750537
X² test	0.713745
X² test	0.716421
X² test	0.708846
X² test	0.700841
X² test	0.709085
X² test	0.729035
X² test	0.702129
X² test	0.730676
X² test	0.690942
X² test	0.728138
X² test	0.692861
X² test	0.710702
X² test	0.710992
X² test	0.726548
X² test	0.718063
X² test	0.718934
X² test	0.724994
X² test	0.722381
X² test	0.757241
X² test	0.708694
X² test	0.71622
X² test	0.73959
X² test	0.730714
X² test	0.696978
X² test	0.709957
X² test	0.70973
X² test	0.703429
X² test	0.712229
X² test	0.705197
X² test	0.69425
X² test	0.705361
X² test	0.69925
X² test	0.728063
X² test	0.710841
X² test	0.716219
X² test	0.707659
X² test	0.73127
X² test	0.734603
X² test	0.718505
X² test	0.715032
X² test	0.67242
X² test	0.711598
X² test	0.7205
X² test	0.711826
X² test	0.717179
X² test	0.704136
X² test	0.71603
X² test	0.741395
X² test	0.718542
X² test	0.726421
X² test	0.707886
X² test	0.712987
X² test	0.719376
X² test	0.71526
X² test	0.725259
X² test	0.699174
X² test	0.724956
X² test	0.723568
X² test	0.696371
X² test	0.70329
X² test	0.73887
X² test	0.707255
X² test	0.733769
X² test	0.725436
X² test	0.726585
X² test	0.701321
X² test	0.700058
X² test	0.725437
X² test	0.72983
X² test	0.722419
X² test	0.728264
X² test	0.711674
X² test	0.729249
X² test	0.712533
X² test	0.717684
X² test	0.726951
X² test	0.704982
X² test	0.732002
X² test	0.69122
X² test	0.700235
X² test	0.742633
X² test	0.726813
X² test	0.694705
X² test	0.703821
X² test	0.696826
X² test	0.679175
X² test	0.714502
X² test	0.733037
X² test	0.714906
X² test	0.695816
X² test	0.699629
X² test	0.701295
X² test	0.696952
X² test	0.709275
X² test	0.694023
X² test	0.743858
X² test	0.696346
X² test	0.704717
X² test	0.736446
X² test	0.698265
X² test	0.713113
X² test	0.70954
X² test	0.70372
X² test	0.694036
X² test	0.710714
X² test	0.725234
X² test	0.728037
X² test	0.694982
X² test	0.709502
X² test	0.711977
X² test	0.712129
X² test	0.706699
X² test	0.683215
X² test	0.704755
X² test	0.705866
X² test	0.719262
X² test	0.719805
X² test	0.712709
X² test	0.698063
X² test	0.711194
X² test	0.72834
X² test	0.712987
X² test	0.708341
X² test	0.719452
X² test	0.73132
X² test	0.724376
X² test	0.720462
X² test	0.70925
X² test	0.708846
X² test	0.702129
X² test	0.712103
X² test	0.724451
X² test	0.697634
X² test	0.725613
X² test	0.743289
X² test	0.741938
X² test	0.697457
X² test	0.734881
X² test	0.700311
X² test	0.697609
X² test	0.711396
X² test	0.709629
X² test	0.715436
X² test	0.732179
X² test	0.68747
X² test	0.706371
X² test	0.713114
X² test	0.703
X² test	0.748845
X² test	0.706977
X² test	0.720891
X² test	0.693455
X² test	0.720588
X² test	0.713694
X² test	0.714098
X² test	0.694755
X² test	0.694818
X² test	0.701901
X² test	0.693165
X² test	0.727406
X² test	0.686776
X² test	0.69319
X² test	0.688329
X² test	0.732936
X² test	0.72185
X² test	0.682092
X² test	0.720916
X² test	0.707482
X² test	0.712457
X² test	0.69978
X² test	0.695058
X² test	0.692861
X² test	0.737153
X² test	0.715133
X² test	0.712634
X² test	0.709098
X² test	0.741724
X² test	0.710108
X² test	0.698669
X² test	0.708038
X² test	0.712785
X² test	0.726851
X² test	0.726484
X² test	0.730158
X² test	0.728012
X² test	0.738681
X² test	0.708959
X² test	0.713088
X² test	0.736269
X² test	0.722103
X² test	0.721219
X² test	0.691902
X² test	0.715108
X² test	0.702255
X² test	0.719376
X² test	0.713088
X² test	0.714553
X² test	0.722027
X² test	0.72858
X² test	0.681927
X² test	0.696472
X² test	0.729325
X² test	0.733921
X² test	0.698493
X² test	0.726257
X² test	0.69276
X² test	0.717179
X² test	0.736395
X² test	0.726851
X² test	0.730588
X² test	0.70478
X² test	0.725992
X² test	0.714553
X² test	0.708038
X² test	0.698985
X² test	0.701649
X² test	0.715184
X² test	0.69824
X² test	0.720437
X² test	0.719691
X² test	0.714098
X² test	0.726585
X² test	0.722166
X² test	0.705917
X² test	0.730335
X² test	0.70622
X² test	0.720613
X² test	0.724994
X² test	0.717457
X² test	0.698164
X² test	0.708467
X² test	0.712305
X² test	0.70824
X² test	0.738264
X² test	0.744325
X² test	0.725411
X² test	0.711396
X² test	0.715929
X² test	0.728492
X² test	0.70627
X² test	0.70247
X² test	0.727406
X² test	0.721535
X² test	0.717356
X² test	0.694275
fgsea	0.696068
fgsea	0.729552
fgsea	0.730335
fgsea	0.760788
fgsea	0.737859
fgsea	0.703795
fgsea	0.753112
fgsea	0.711143
fgsea	0.763995
fgsea	0.758869
fgsea	0.723794
fgsea	0.760435
fgsea	0.747531
fgsea	0.749273
fgsea	0.696699
fgsea	0.714502
fgsea	0.723845
fgsea	0.696674
fgsea	0.692053
fgsea	0.685311
fgsea	0.734703
fgsea	0.746042
fgsea	0.684982
fgsea	0.754602
fgsea	0.721926
fgsea	0.750587
fgsea	0.761773
fgsea	0.732607
fgsea	0.743693
fgsea	0.697482
fgsea	0.740713
fgsea	0.721774
fgsea	0.716648
fgsea	0.731042
fgsea	0.728719
fgsea	0.737254
fgsea	0.727431
fgsea	0.759071
fgsea	0.742683
fgsea	0.705992
fgsea	0.743238
fgsea	0.731117
fgsea	0.726092
fgsea	0.740158
fgsea	0.706118
fgsea	0.720486
fgsea	0.726547
fgsea	0.745941
fgsea	0.716674
fgsea	0.748541
fgsea	0.740183
fgsea	0.775232
fgsea	0.71935
fgsea	0.706522
fgsea	0.728643
fgsea	0.68983
fgsea	0.712482
fgsea	0.719299
fgsea	0.728289
fgsea	0.748465
fgsea	0.710184
fgsea	0.711876
fgsea	0.759248
fgsea	0.760435
fgsea	0.721901
fgsea	0.7519
fgsea	0.743617
fgsea	0.73844
fgsea	0.710891
fgsea	0.717961
fgsea	0.712355
fgsea	0.744905
fgsea	0.764248
fgsea	0.724401
fgsea	0.727052
fgsea	0.738163
fgsea	0.724653
fgsea	0.7143
fgsea	0.740637
fgsea	0.734198
fgsea	0.752885
fgsea	0.731749
fgsea	0.721092
fgsea	0.73084
fgsea	0.721093
fgsea	0.730713
fgsea	0.690134
fgsea	0.72036
fgsea	0.750082
fgsea	0.723567
fgsea	0.748061
fgsea	0.737329
fgsea	0.723744
fgsea	0.734527
fgsea	0.718239
fgsea	0.731219
fgsea	0.737355
fgsea	0.740208
fgsea	0.725032
fgsea	0.728996
fgsea	0.698492
fgsea	0.767606
fgsea	0.706447
fgsea	0.733845
fgsea	0.699048
fgsea	0.712204
fgsea	0.726396
fgsea	0.724249
fgsea	0.747329
fgsea	0.768086
fgsea	0.741546
fgsea	0.71185
fgsea	0.713618
fgsea	0.741142
fgsea	0.717203
fgsea	0.739956
fgsea	0.762607
fgsea	0.711396
fgsea	0.751622
fgsea	0.711699
fgsea	0.706168
fgsea	0.755132
fgsea	0.75344
fgsea	0.71281
fgsea	0.735284
fgsea	0.711345
fgsea	0.718643
fgsea	0.729703
fgsea	0.74392
fgsea	0.729577
fgsea	0.742026
fgsea	0.73334
fgsea	0.751773
fgsea	0.723441
fgsea	0.733264
fgsea	0.744804
fgsea	0.7269
fgsea	0.754981
fgsea	0.740941
fgsea	0.756849
fgsea	0.728466
fgsea	0.727633
fgsea	0.72233
fgsea	0.712532
fgsea	0.747026
fgsea	0.752581
fgsea	0.7344
fgsea	0.72089
fgsea	0.731799
fgsea	0.709098
fgsea	0.707482
fgsea	0.706219
fgsea	0.730612
fgsea	0.71983
fgsea	0.743693
fgsea	0.749526
fgsea	0.732279
fgsea	0.705689
fgsea	0.710007
fgsea	0.740461
fgsea	0.739223
fgsea	0.732254
fgsea	0.727835
fgsea	0.757379
fgsea	0.716118
fgsea	0.733062
fgsea	0.736319
fgsea	0.719224
fgsea	0.742026
fgsea	0.7093
fgsea	0.730435
fgsea	0.728466
fgsea	0.710967
fgsea	0.739501
fgsea	0.747304
fgsea	0.762657
fgsea	0.731774
fgsea	0.75546
fgsea	0.753516
fgsea	0.743794
fgsea	0.738339
fgsea	0.738718
fgsea	0.75036
fgsea	0.723971
fgsea	0.74094
fgsea	0.749122
fgsea	0.712986
fgsea	0.703012
fgsea	0.744905
fgsea	0.741597
fgsea	0.687179
fgsea	0.724022
fgsea	0.723138
fgsea	0.731193
fgsea	0.726875
fgsea	0.743743
fgsea	0.723794
fgsea	0.735057
fgsea	0.752379
fgsea	0.710487
fgsea	0.729779
fgsea	0.737607
fgsea	0.738188
fgsea	0.733592
fgsea	0.734678
fgsea	0.741648
fgsea	0.708795
fgsea	0.723567
fgsea	0.712936
fgsea	0.728466
fgsea	0.757051
fgsea	0.718088
fgsea	0.737304
fgsea	0.727077
fgsea	0.740536
fgsea	0.747759
fgsea	0.718845
fgsea	0.724653
fgsea	0.745738
fgsea	0.752834
fgsea	0.744122
fgsea	0.715537
fgsea	0.726067
fgsea	0.713138
fgsea	0.730512
fgsea	0.706396
fgsea	0.741016
fgsea	0.746193
fgsea	0.744476
fgsea	0.726547
fgsea	0.743895
fgsea	0.755511
fgsea	0.694022
fgsea	0.733365
fgsea	0.729501
fgsea	0.750385
fgsea	0.747506
fgsea	0.719401
fgsea	0.726193
fgsea	0.741445
fgsea	0.730486
fgsea	0.72031
fgsea	0.742102
fgsea	0.722102
fgsea	0.733037
fgsea	0.697356
fgsea	0.744526
fgsea	0.732809
fgsea	0.728062
fgsea	0.70536
fgsea	0.763945
fgsea	0.734021
fgsea	0.726471
fgsea	0.729703
fgsea	0.738592
fgsea	0.723466
fgsea	0.713643
fgsea	0.794298
fgsea	0.72031
fgsea	0.718365
fgsea	0.724855
fgsea	0.747885
fgsea	0.749324
fgsea	0.723643
fgsea	0.742658
fgsea	0.747733
fgsea	0.702255
fgsea	0.702861
fgsea	0.745057
fgsea	0.716092
fgsea	0.731749
fgsea	0.733718
fgsea	0.72738
fgsea	0.706724
fgsea	0.750688
fgsea	0.70584
fgsea	0.701573
fgsea	0.731471
fgsea	0.759526
fgsea	0.735612
fgsea	0.75195
fgsea	0.722102
fgsea	0.739728
fgsea	0.721345
fgsea	0.722305
fgsea	0.745915
fgsea	0.725764
fgsea	0.717961
fgsea	0.761293
fgsea	0.695815
fgsea	0.735133
fgsea	0.726269
fgsea	0.71584
fgsea	0.754349
fgsea	0.716219
fgsea	0.733163
fgsea	0.724653
fgsea	0.720688
fgsea	0.684326
fgsea	0.756268
fgsea	0.730713
fgsea	0.714729
fgsea	0.747127
fgsea	0.723315
fgsea	0.703543
fgsea	0.735966
fgsea	0.741496
fgsea	0.721042
fgsea	0.724325
fgsea	0.720158
fgsea	0.722759
fgsea	0.722785
fgsea	0.718972
fgsea	0.728895
fgsea	0.750965
fgsea	0.723643
fgsea	0.700639
fgsea	0.745763
fgsea	0.727835
fgsea	0.760965
fgsea	0.722456
fgsea	0.719754
fgsea	0.728239
fgsea	0.730486
fgsea	0.707027
fgsea	0.712582
fgsea	0.745688
fgsea	0.763945
fgsea	0.733264
fgsea	0.726496
fgsea	0.709073
fgsea	0.742556
fgsea	0.740991
fgsea	0.746622
fgsea	0.739046
fgsea	0.709199
fgsea	0.730385
fgsea	0.719123
fgsea	0.736673
fgsea	0.746294
fgsea	0.744551
fgsea	0.731799
fgsea	0.747834
fgsea	0.705639
fgsea	0.709754
fgsea	0.742986
fgsea	0.712355
fgsea	0.737481
fgsea	0.72031
fgsea	0.732708
fgsea	0.740334
fgsea	0.726421
fgsea	0.730032
fgsea	0.688619
fgsea	0.722279
fgsea	0.761546
fgsea	0.725486
fgsea	0.711042
fgsea	0.707658
fgsea	0.722709
fgsea	0.689326
fgsea	0.721471
fgsea	0.743087
fgsea	0.733213
fgsea	0.717456
fgsea	0.771116
fgsea	0.731799
fgsea	0.728163
fgsea	0.732304
fgsea	0.759475
fgsea	0.744349
fgsea	0.723491
fgsea	0.697356
fgsea	0.748263
fgsea	0.778237
fgsea	0.698492
fgsea	0.723921
fgsea	0.707684
fgsea	0.711446
fgsea	0.748541
fgsea	0.731194
fgsea	0.750258
fgsea	0.730335
fgsea	0.69632
fgsea	0.741546
fgsea	0.754324
fgsea	0.75589
fgsea	0.737456
fgsea	0.727128
fgsea	0.710815
fgsea	0.732658
fgsea	0.736268
fgsea	0.701118
fgsea	0.73786
fgsea	0.699452
fgsea	0.729122
fgsea	0.719224
fgsea	0.726269
fgsea	0.697027
fgsea	0.736117
fgsea	0.72589
fgsea	0.74094
fgsea	0.759248
fgsea	0.705436
fgsea	0.721421
fgsea	0.752203
fgsea	0.737683
fgsea	0.713744
fgsea	0.737254
fgsea	0.717279
fgsea	0.753187
fgsea	0.748188
fgsea	0.69526
fgsea	0.750056
fgsea	0.735133
fgsea	0.705866
fgsea	0.695967
fgsea	0.739072
fgsea	0.724577
fgsea	0.736016
fgsea	0.727734
fgsea	0.711623
fgsea	0.743087
fgsea	0.757379
fgsea	0.717355
fgsea	0.762909
fgsea	0.722128
fgsea	0.763945
fgsea	0.745536
fgsea	0.706825
fgsea	0.728668
fgsea	0.724098
fgsea	0.726471
fgsea	0.720587
fgsea	0.741571
fgsea	0.710335
fgsea	0.769601
fgsea	0.73142
fgsea	0.75041
fgsea	0.72993
fgsea	0.767783
fgsea	0.738592
fgsea	0.73233
fgsea	0.697608
fgsea	0.721951
fgsea	0.730537
fgsea	0.708542
fgsea	0.728391
fgsea	0.721749
fgsea	0.748819
fgsea	0.740537
fgsea	0.73738
fgsea	0.733693
fgsea	0.688795
fgsea	0.74546
fgsea	0.744501
fgsea	0.711295
fgsea	0.728138
fgsea	0.719375
fgsea	0.740587
fgsea	0.737506
fgsea	0.753693
fgsea	0.729097
fgsea	0.763794
fgsea	0.709426
fgsea	0.715613
fgsea	0.722986
fgsea	0.749576
fgsea	0.725108
fgsea	0.7319
fgsea	0.756874
fgsea	0.714931
fgsea	0.721825
fgsea	0.712456
fgsea	0.765435
fgsea	0.724198
fgsea	0.75392
fgsea	0.719577
fgsea	0.728643
fgsea	0.754753
fgsea	0.744147
fgsea	0.734829
fgsea	0.762076
fgsea	0.715714
fgsea	0.697962
fgsea	0.719173
fgsea	0.710588
fgsea	0.725486
fgsea	0.755157
fgsea	0.718895
fgsea	0.734855
fgsea	0.738365
fgsea	0.734072
fgsea	0.723113
fgsea	0.733214
fgsea	0.711421
fgsea	0.779146
fgsea	0.748667
fgsea	0.748844
fgsea	0.747708
fgsea	0.72387
fgsea	0.728643
fgsea	0.702633
fgsea	0.735334
fgsea	0.754652
fgsea	0.739147
fgsea	0.7244
fgsea	0.723037
fgsea	0.742506
fgsea	0.721067
fgsea	0.733668
fgsea	0.723719
fgsea	0.75392
fgsea	0.749476
fgsea	0.707633
fgsea	0.731547
fgsea	0.729703
fgsea	0.731951
fgsea	0.72536
fgsea	0.729527
fgsea	0.698947
fgsea	0.742178
fgsea	0.726547
fgsea	0.74546
fgsea	0.747026
fgsea	0.723618
fgsea	0.711825
fgsea	0.753743
fgsea	0.734173
fgsea	0.745284
fgsea	0.703795
fgsea	0.753289
fgsea	0.75339
fgsea	0.750536
fgsea	0.741244
fgsea	0.702836
fgsea	0.714123
fgsea	0.725234
fgsea	0.716775
fgsea	0.746142
fgsea	0.74397
fgsea	0.726168
fgsea	0.738996
fgsea	0.741749
fgsea	0.744551
fgsea	0.745259
fgsea	0.718593
fgsea	0.711951
fgsea	0.719603
fgsea	0.748137
fgsea	0.774374
fgsea	0.757102
fgsea	0.742405
fgsea	0.714578
fgsea	0.733112
fgsea	0.720764
fgsea	0.747557
fgsea	0.723113
fgsea	0.725587
fgsea	0.708391
fgsea	0.739425
fgsea	0.729931
fgsea	0.700007
fgsea	0.73286
fgsea	0.738769
fgsea	0.758061
fgsea	0.72632
fgsea	0.715991
fgsea	0.732026
fgsea	0.723971
fgsea	0.746496
fgsea	0.744299
fgsea	0.724577
fgsea	0.742835
fgsea	0.754627
fgsea	0.754526
fgsea	0.717027
fgsea	0.742531
fgsea	0.735865
fgsea	0.75897
fgsea	0.726648
fgsea	0.737557
fgsea	0.701699
fgsea	0.708189
fgsea	0.737961
fgsea	0.721067
fgsea	0.715638
fgsea	0.732481
fgsea	0.743516
fgsea	0.741445
fgsea	0.719577
fgsea	0.723517
fgsea	0.737279
fgsea	0.713012
fgsea	0.756091
fgsea	0.749955
fgsea	0.730537
fgsea	0.702634
fgsea	0.694704
fgsea	0.73839
fgsea	0.708391
fgsea	0.756496
fgsea	0.743718
fgsea	0.709224
fgsea	0.732304
fgsea	0.721749
fgsea	0.743137
fgsea	0.708214
fgsea	0.719072
fgsea	0.748491
fgsea	0.757001
fgsea	0.732784
fgsea	0.738743
fgsea	0.745006
fgsea	0.720158
fgsea	0.724097
fgsea	0.713921
fgsea	0.740309
fgsea	0.745284
fgsea	0.727582
fgsea	0.728188
fgsea	0.763869
fgsea	0.742405
fgsea	0.744097
fgsea	0.726193
fgsea	0.730158
fgsea	0.741168
fgsea	0.747481
fgsea	0.694603
fgsea	0.720638
fgsea	0.763011
fgsea	0.740688
fgsea	0.752177
fgsea	0.749526
fgsea	0.734905
fgsea	0.710007
fgsea	0.752581
fgsea	0.70781
fgsea	0.716724
fgsea	0.7219
fgsea	0.762051
fgsea	0.728163
fgsea	0.747708
fgsea	0.723567
fgsea	0.712179
fgsea	0.760687
fgsea	0.732506
fgsea	0.751218
fgsea	0.732431
fgsea	0.766596
fgsea	0.722153
fgsea	0.748642
fgsea	0.731168
fgsea	0.713239
fgsea	0.740587
fgsea	0.728314
fgsea	0.724779
fgsea	0.742481
fgsea	0.74988
fgsea	0.715815
fgsea	0.744476
fgsea	0.745814
fgsea	0.741749
fgsea	0.726799
fgsea	0.726774
fgsea	0.761698
fgsea	0.713062
fgsea	0.736143
fgsea	0.76695
fgsea	0.737582
fgsea	0.733213
fgsea	0.724628
fgsea	0.720386
fgsea	0.737708
fgsea	0.722885
fgsea	0.710462
fgsea	0.715714
fgsea	0.711345
fgsea	0.733011
fgsea	0.733365
fgsea	0.712103
fgsea	0.75243
fgsea	0.741319
fgsea	0.71079
fgsea	0.767632
fgsea	0.729173
fgsea	0.727456
fgsea	0.69925
fgsea	0.70786
fgsea	0.714527
fgsea	0.760511
fgsea	0.730385
fgsea	0.760006
fgsea	0.71632
fgsea	0.718214
fgsea	0.740334
fgsea	0.704653
fgsea	0.732405
fgsea	0.758061
fgsea	0.747051
fgsea	0.729577
fgsea	0.733643
fgsea	0.731269
fgsea	0.745789
fgsea	0.73786
fgsea	0.754299
fgsea	0.697381
fgsea	0.701825
fgsea	0.735208
fgsea	0.729123
fgsea	0.734148
fgsea	0.741244
fgsea	0.696623
fgsea	0.71637
fgsea	0.723921
fgsea	0.716143
fgsea	0.71887
fgsea	0.720057
fgsea	0.727178
fgsea	0.677937
fgsea	0.752733
fgsea	0.718542
fgsea	0.758717
fgsea	0.739703
fgsea	0.71435
fgsea	0.715158
fgsea	0.747935
fgsea	0.761066
fgsea	0.729501
fgsea	0.733668
fgsea	0.719501
fgsea	0.72483
fgsea	0.73435
fgsea	0.755637
fgsea	0.728314
fgsea	0.720032
fgsea	0.6993
fgsea	0.722406
fgsea	0.75392
fgsea	0.707381
fgsea	0.754677
fgsea	0.712406
fgsea	0.698593
fgsea	0.704704
fgsea	0.723769
fgsea	0.710739
fgsea	0.731269
fgsea	0.71334
fgsea	0.752077
fgsea	0.72733
fgsea	0.710083
fgsea	0.725133
fgsea	0.743642
fgsea	0.725941
fgsea	0.736951
fgsea	0.773945
fgsea	0.737531
fgsea	0.753188
fgsea	0.711446
fgsea	0.723289
fgsea	0.72339
fgsea	0.737405
fgsea	0.754677
fgsea	0.722608
fgsea	0.717153
fgsea	0.682861
fgsea	0.733213
fgsea	0.708896
fgsea	0.708972
fgsea	0.722633
fgsea	0.770283
fgsea	0.733112
fgsea	0.721294
fgsea	0.755738
fgsea	0.715537
fgsea	0.746471
fgsea	0.750233
fgsea	0.739072
fgsea	0.745561
fgsea	0.749627
fgsea	0.707179
fgsea	0.748288
fgsea	0.71488
fgsea	0.748617
fgsea	0.710386
fgsea	0.738213
fgsea	0.722582
fgsea	0.731244
fgsea	0.751572
fgsea	0.753869
fgsea	0.752379
fgsea	0.753566
fgsea	0.746975
fgsea	0.744602
fgsea	0.736799
fgsea	0.738971
fgsea	0.72286
fgsea	0.738087
fgsea	0.722785
fgsea	0.721219
fgsea	0.716901
fgsea	0.723264
fgsea	0.790308
fgsea	0.732734
fgsea	0.746269
fgsea	0.722835
fgsea	0.726345
fgsea	0.741723
fgsea	0.733264
fgsea	0.770611
fgsea	0.695841
fgsea	0.728567
fgsea	0.726623
fgsea	0.736016
fgsea	0.738643
fgsea	0.756394
fgsea	0.744754
fgsea	0.756193
fgsea	0.729754
fgsea	0.756167
fgsea	0.733996
fgsea	0.73488
fgsea	0.744956
fgsea	0.725739
fgsea	0.7394
fgsea	0.755586
fgsea	0.729754
fgsea	0.731799
fgsea	0.731749
fgsea	0.74339
fgsea	0.755157
fgsea	0.747531
fgsea	0.75147
fgsea	0.724729
fgsea	0.722027
fgsea	0.759602
fgsea	0.742784
fgsea	0.712052
fgsea	0.723996
fgsea	0.737279
fgsea	0.728567
fgsea	0.70935
fgsea	0.762657
fgsea	0.765207
fgsea	0.701295
fgsea	0.720966
fgsea	0.733163
fgsea	0.72435
fgsea	0.728214
fgsea	0.727734
fgsea	0.729855
fgsea	0.733138
fgsea	0.730057
fgsea	0.75397
fgsea	0.723365
fgsea	0.736547
fgsea	0.7219
fgsea	0.714805
fgsea	0.701825
fgsea	0.743946
fgsea	0.723769
fgsea	0.749526
fgsea	0.714199
fgsea	0.743213
fgsea	0.718391
fgsea	0.725234
fgsea	0.751395
fgsea	0.718769
fgsea	0.744703
fgsea	0.744602
fgsea	0.76652
fgsea	0.744779
fgsea	0.692886
fgsea	0.691598
fgsea	0.744905
fgsea	0.70127
fgsea	0.743617
fgsea	0.730335
fgsea	0.750385
fgsea	0.760586
fgsea	0.722633
fgsea	0.728794
fgsea	0.740486
fgsea	0.704174
fgsea	0.732708
fgsea	0.750738
fgsea	0.749804
fgsea	0.748491
fgsea	0.763036
fgsea	0.734476
fgsea	0.751824
fgsea	0.705133
fgsea	0.739804
fgsea	0.730486
fgsea	0.740486
fgsea	0.722608
fgsea	0.731496
fgsea	0.732052
fgsea	0.736774
fgsea	0.723971
fgsea	0.781091
fgsea	0.721471
fgsea	0.723769
fgsea	0.738592
fgsea	0.745006
fgsea	0.732405
fgsea	0.740612
fgsea	0.741471
fgsea	0.771091
fgsea	0.743011
fgsea	0.733239
fgsea	0.718643
fgsea	0.726623
fgsea	0.724956
fgsea	0.750688
fgsea	0.732658
fgsea	0.696194
fgsea	0.750713
fgsea	0.735183
fgsea	0.714249
fgsea	0.71137
fgsea	0.723062
fgsea	0.753162
fgsea	0.709957
fgsea	0.734451
fgsea	0.710158
fgsea	0.733668
fgsea	0.73488
fgsea	0.746572
fgsea	0.739602
fgsea	0.730209
fgsea	0.754526
fgsea	0.709805
fgsea	0.752177
fgsea	0.722532
fgsea	0.721471
fgsea	0.745713
fgsea	0.725688
fgsea	0.756622
fgsea	0.755107
fgsea	0.766925
fgsea	0.711497
fgsea	0.727532
fgsea	0.720259
fgsea	0.735865
fgsea	0.709325
fgsea	0.694275
fgsea	0.727734
fgsea	0.707886
fgsea	0.732506
fgsea	0.770889
fgsea	0.737153
fgsea	0.708062
fgsea	0.726926
fgsea	0.723087
fgsea	0.715259
fgsea	0.744652
fgsea	0.719577
fgsea	0.724426
fgsea	0.742556
fgsea	0.727708
fgsea	0.747783
fgsea	0.799525
fgsea	0.704982
fgsea	0.75594
fgsea	0.73243
fgsea	0.733744
fgsea	0.742077
fgsea	0.742254
fgsea	0.735309
fgsea	0.723188
fgsea	0.704098
fgsea	0.722002
fgsea	0.705083
fgsea	0.746572
fgsea	0.740839
fgsea	0.713845
fgsea	0.725183
fgsea	0.737026
fgsea	0.767783
fgsea	0.720158
fgsea	0.729779
fgsea	0.738718
fgsea	0.751849
fgsea	0.722254
fgsea	0.749905
fgsea	0.703189
fgsea	0.710714
fgsea	0.754728
fgsea	0.742203
fgsea	0.749854
fgsea	0.7494
fgsea	0.716648
fgsea	0.730284
fgsea	0.766445
fgsea	0.738213
fgsea	0.738516
fgsea	0.737885
fgsea	0.723037
[truncated: 17,001 more rows]

## Sheet: Fig 2d
method	score
KARP	0.544149
KS test	0.650185
KSEA	0.657052
PCA	0.627854
UQ	0.639352
X² test	0.540723
fgsea	0.658827
Fisher	0.624785
lm RoKAI	0.62697
mean	0.661548
median	0.647463
mlm	0.631133
norm mean	0.656474
n targets	0.525786
PTM-SEA	0.659067
ulm	0.65705
VIPER	0.661957
MWU test	0.654052
z-score	0.664202
KARP	0.540972
KS test	0.652951
KSEA	0.665463
PCA	0.653412
UQ	0.64027
X² test	0.557604
fgsea	0.670567
Fisher	0.633622
lm RoKAI	0.642006
mean	0.670498
median	0.650784
mlm	0.642822
norm mean	0.66559
n targets	0.519203
PTM-SEA	0.669128
ulm	0.665463
VIPER	0.667679
MWU test	0.656173
z-score	0.671444
KARP	0.545749
KS test	0.663714
KSEA	0.669498
PCA	0.655114
UQ	0.658678
X² test	0.550685
fgsea	0.676916
Fisher	0.636556
lm RoKAI	0.638638
mean	0.674122
median	0.658531
mlm	0.643347
norm mean	0.669107
n targets	0.516995
PTM-SEA	0.672946
ulm	0.669494
VIPER	0.671023
MWU test	0.663259
z-score	0.677304
KARP	0.534933
KS test	0.658731
KSEA	0.667817
PCA	0.647341
UQ	0.649687
X² test	0.55901
fgsea	0.673263
Fisher	0.635948
lm RoKAI	0.638948
mean	0.67443
median	0.652941
mlm	0.64285
norm mean	0.66712
n targets	0.530909
PTM-SEA	0.672317
ulm	0.667813
VIPER	0.668843
MWU test	0.659532
z-score	0.675979
KARP	0.535953
KS test	0.667505
KSEA	0.673518
PCA	0.646175
UQ	0.658578
X² test	0.559713
fgsea	0.675913
Fisher	0.638587
lm RoKAI	0.642361
mean	0.67754
median	0.66294
mlm	0.645429
norm mean	0.672704
n targets	0.523269
PTM-SEA	0.676146
ulm	0.673518
VIPER	0.676472
MWU test	0.669785
z-score	0.680282
KARP	0.537528
KS test	0.652054
KSEA	0.660118
PCA	0.634144
UQ	0.646177
X² test	0.540335
fgsea	0.664696
Fisher	0.626127
lm RoKAI	0.628366
mean	0.666198
median	0.65055
mlm	0.629629
norm mean	0.659455
n targets	0.514308
PTM-SEA	0.66351
ulm	0.660118
VIPER	0.662685
MWU test	0.655864
z-score	0.667502
KARP	0.52732
KS test	0.652356
KSEA	0.666049
PCA	0.644394
UQ	0.648523
X² test	0.564186
fgsea	0.673382
Fisher	0.636803
lm RoKAI	0.636906
mean	0.673269
median	0.652881
mlm	0.640268
norm mean	0.666699
n targets	0.535222
PTM-SEA	0.670838
ulm	0.666045
VIPER	0.668459
MWU test	0.657654
z-score	0.675188
KARP	0.543209
KS test	0.654061
KSEA	0.669425
PCA	0.654581
UQ	0.656236
X² test	0.541267
fgsea	0.675794
Fisher	0.642088
lm RoKAI	0.633944
mean	0.673335
median	0.649222
mlm	0.639936
norm mean	0.669655
n targets	0.528264
PTM-SEA	0.672598
ulm	0.669423
VIPER	0.671096
MWU test	0.660097
z-score	0.676965
KARP	0.542362
KS test	0.654946
KSEA	0.667173
PCA	0.640735
UQ	0.649194
X² test	0.56074
fgsea	0.673682
Fisher	0.638256
lm RoKAI	0.639263
mean	0.671748
median	0.650703
mlm	0.639945
norm mean	0.66773
n targets	0.516765
PTM-SEA	0.669999
ulm	0.667173
VIPER	0.670137
MWU test	0.659985
z-score	0.67318
KARP	0.535394
KS test	0.650197
KSEA	0.661583
PCA	0.63946
UQ	0.644158
X² test	0.549739
fgsea	0.668359
Fisher	0.639346
lm RoKAI	0.635013
mean	0.667951
median	0.650926
mlm	0.639178
norm mean	0.660407
n targets	0.528558
PTM-SEA	0.665834
ulm	0.661572
VIPER	0.664585
MWU test	0.655119
z-score	0.670209
KARP	0.53627
KS test	0.653691
KSEA	0.665201
PCA	0.648245
UQ	0.65528
X² test	0.558915
fgsea	0.668588
Fisher	0.632299
lm RoKAI	0.644802
mean	0.670501
median	0.650352
mlm	0.645446
norm mean	0.66563
n targets	0.526595
PTM-SEA	0.669073
ulm	0.665195
VIPER	0.666183
MWU test	0.658586
z-score	0.672475
KARP	0.534897
KS test	0.648056
KSEA	0.663442
PCA	0.643608
UQ	0.64224
X² test	0.559184
fgsea	0.673607
Fisher	0.632919
lm RoKAI	0.640315
mean	0.67046
median	0.644416
mlm	0.642437
norm mean	0.663384
n targets	0.543114
PTM-SEA	0.669804
ulm	0.663438
VIPER	0.664721
MWU test	0.651173
z-score	0.671459
KARP	0.536542
KS test	0.648079
KSEA	0.655542
PCA	0.6349
UQ	0.640285
X² test	0.550317
fgsea	0.658049
Fisher	0.629184
lm RoKAI	0.630347
mean	0.660221
median	0.645242
mlm	0.63085
norm mean	0.656115
n targets	0.503007
PTM-SEA	0.656765
ulm	0.655541
VIPER	0.656593
MWU test	0.649076
z-score	0.660229
KARP	0.530855
KS test	0.663969
KSEA	0.668518
PCA	0.646005
UQ	0.646604
X² test	0.552372
fgsea	0.672426
Fisher	0.629614
lm RoKAI	0.635455
mean	0.672271
median	0.663142
mlm	0.639003
norm mean	0.66804
n targets	0.532097
PTM-SEA	0.670328
ulm	0.668516
VIPER	0.672271
MWU test	0.665239
z-score	0.674393
KARP	0.537504
KS test	0.656914
KSEA	0.672523
PCA	0.640397
UQ	0.656988
X² test	0.54925
fgsea	0.680078
Fisher	0.645247
lm RoKAI	0.643893
mean	0.677729
median	0.653633
mlm	0.647537
norm mean	0.672417
n targets	0.533447
PTM-SEA	0.676981
ulm	0.672521
VIPER	0.67368
MWU test	0.662101
z-score	0.680636
KARP	0.535224
KS test	0.643712
KSEA	0.656787
PCA	0.639615
UQ	0.640487
X² test	0.557463
fgsea	0.663829
Fisher	0.631253
lm RoKAI	0.639363
mean	0.6642
median	0.643527
mlm	0.64058
norm mean	0.65582
n targets	0.526734
PTM-SEA	0.660348
ulm	0.656789
VIPER	0.658053
MWU test	0.648106
z-score	0.665514
KARP	0.553723
KS test	0.659632
KSEA	0.670847
PCA	0.638936
UQ	0.65313
X² test	0.543675
fgsea	0.675314
Fisher	0.640389
lm RoKAI	0.645897
mean	0.676452
median	0.659254
mlm	0.647987
norm mean	0.671142
n targets	0.521824
PTM-SEA	0.674672
ulm	0.670847
VIPER	0.673867
MWU test	0.665907
z-score	0.678926
KARP	0.534835
KS test	0.662807
KSEA	0.667662
PCA	0.639278
UQ	0.649923
X² test	0.558362
fgsea	0.670431
Fisher	0.644039
lm RoKAI	0.645004
mean	0.675063
median	0.654681
mlm	0.6449
norm mean	0.66709
n targets	0.535413
PTM-SEA	0.67161
ulm	0.667666
VIPER	0.670651
MWU test	0.663176
z-score	0.676042
KARP	0.530919
KS test	0.648189
KSEA	0.664296
PCA	0.635667
UQ	0.646742
X² test	0.56255
fgsea	0.669264
Fisher	0.637763
lm RoKAI	0.638687
mean	0.667868
median	0.644832
mlm	0.639856
norm mean	0.664037
n targets	0.528784
PTM-SEA	0.669173
ulm	0.664292
VIPER	0.66647
MWU test	0.652065
z-score	0.670057
KARP	0.542886
KS test	0.650059
KSEA	0.666557
PCA	0.637614
UQ	0.647014
X² test	0.560198
fgsea	0.671223
Fisher	0.635469
lm RoKAI	0.639766
mean	0.671557
median	0.649377
mlm	0.641802
norm mean	0.665879
n targets	0.522383
PTM-SEA	0.672215
ulm	0.666555
VIPER	0.668422
MWU test	0.656867
z-score	0.673242
KARP	0.524884
KS test	0.647252
KSEA	0.659436
PCA	0.63935
UQ	0.635952
X² test	0.560039
fgsea	0.665069
Fisher	0.632665
lm RoKAI	0.634299
mean	0.663338
median	0.641555
mlm	0.636196
norm mean	0.659485
n targets	0.527311
PTM-SEA	0.663584
ulm	0.659438
VIPER	0.661521
MWU test	0.649418
z-score	0.665307
KARP	0.535207
KS test	0.644144
KSEA	0.655807
PCA	0.635206
UQ	0.638443
X² test	0.556248
fgsea	0.66205
Fisher	0.628763
lm RoKAI	0.631027
mean	0.662097
median	0.64023
mlm	0.632034
norm mean	0.65504
n targets	0.526184
PTM-SEA	0.660146
ulm	0.655801
VIPER	0.659268
MWU test	0.647558
z-score	0.663769
KARP	0.550506
KS test	0.659963
KSEA	0.670269
PCA	0.6449
UQ	0.65245
X² test	0.543473
fgsea	0.675692
Fisher	0.63267
lm RoKAI	0.639565
mean	0.675896
median	0.659883
mlm	0.642535
norm mean	0.669933
n targets	0.533605
PTM-SEA	0.674608
ulm	0.670265
VIPER	0.673237
MWU test	0.663004
z-score	0.677929
KARP	0.54496
KS test	0.65446
KSEA	0.668869
PCA	0.650472
UQ	0.647395
X² test	0.561186
fgsea	0.671852
Fisher	0.641913
lm RoKAI	0.642344
mean	0.672203
median	0.654753
mlm	0.645236
norm mean	0.669436
n targets	0.526011
PTM-SEA	0.673033
ulm	0.668862
VIPER	0.670218
MWU test	0.661835
z-score	0.675556
KARP	0.531901
KS test	0.653587
KSEA	0.665248
PCA	0.642369
UQ	0.649639
X² test	0.554422
fgsea	0.671516
Fisher	0.641416
lm RoKAI	0.638989
mean	0.670962
median	0.649768
mlm	0.642293
norm mean	0.665552
n targets	0.516256
PTM-SEA	0.670063
ulm	0.66524
VIPER	0.668055
MWU test	0.655913
z-score	0.673016
KARP	0.533322
KS test	0.651785
KSEA	0.65936
PCA	0.63694
UQ	0.640429
X² test	0.553774
fgsea	0.665256
Fisher	0.626901
lm RoKAI	0.632535
mean	0.666164
median	0.649617
mlm	0.632965
norm mean	0.659581
n targets	0.525412
PTM-SEA	0.665518
ulm	0.659356
VIPER	0.662664
MWU test	0.656874
z-score	0.667092
KARP	0.540218
KS test	0.653795
KSEA	0.665424
PCA	0.643589
UQ	0.655197
X² test	0.554014
fgsea	0.673777
Fisher	0.640687
lm RoKAI	0.63717
mean	0.673352
median	0.650582
mlm	0.639836
norm mean	0.665701
n targets	0.532298
PTM-SEA	0.672932
ulm	0.665424
VIPER	0.669538
MWU test	0.659475
z-score	0.675367
KARP	0.539952
KS test	0.656309
KSEA	0.67026
PCA	0.648268
UQ	0.654513
X² test	0.561543
fgsea	0.677984
Fisher	0.644025
lm RoKAI	0.640047
mean	0.67655
median	0.654842
mlm	0.643398
norm mean	0.670006
n targets	0.514721
PTM-SEA	0.677761
ulm	0.670263
VIPER	0.672549
MWU test	0.663321
z-score	0.677957
KARP	0.542185
KS test	0.655072
KSEA	0.667821
PCA	0.644736
UQ	0.649209
X² test	0.555018
fgsea	0.673187
Fisher	0.634891
lm RoKAI	0.644186
mean	0.670256
median	0.649983
mlm	0.645457
norm mean	0.66821
n targets	0.536146
PTM-SEA	0.670762
ulm	0.667819
VIPER	0.669103
MWU test	0.658021
z-score	0.673176
KARP	0.545615
KS test	0.658818
KSEA	0.666767
PCA	0.648281
UQ	0.647968
X² test	0.558088
fgsea	0.674623
Fisher	0.630558
lm RoKAI	0.639798
mean	0.672749
median	0.649581
mlm	0.640244
norm mean	0.667226
n targets	0.533419
PTM-SEA	0.672823
ulm	0.666763
VIPER	0.667271
MWU test	0.659337
z-score	0.674649
KARP	0.53682
KS test	0.646966
KSEA	0.658638
PCA	0.647675
UQ	0.639649
X² test	0.550695
fgsea	0.664447
Fisher	0.630163
lm RoKAI	0.630557
mean	0.664069
median	0.646957
mlm	0.632895
norm mean	0.6578
n targets	0.513584
PTM-SEA	0.663548
ulm	0.658635
VIPER	0.659866
MWU test	0.650087
z-score	0.667148
KARP	0.537449
KS test	0.65592
KSEA	0.66464
PCA	0.647051
UQ	0.649267
X² test	0.555394
fgsea	0.670014
Fisher	0.629638
lm RoKAI	0.638923
mean	0.672456
median	0.658569
mlm	0.641473
norm mean	0.66402
n targets	0.526027
PTM-SEA	0.670124
ulm	0.664628
VIPER	0.668592
MWU test	0.66021
z-score	0.673527
KARP	0.543409
KS test	0.656614
KSEA	0.663641
PCA	0.646963
UQ	0.643421
X² test	0.561813
fgsea	0.670998
Fisher	0.640024
lm RoKAI	0.635081
mean	0.670277
median	0.653827
mlm	0.63765
norm mean	0.664273
n targets	0.530041
PTM-SEA	0.667728
ulm	0.663639
VIPER	0.665127
MWU test	0.659103
z-score	0.671361
KARP	0.542772
KS test	0.659011
KSEA	0.668378
PCA	0.641881
UQ	0.65405
X² test	0.559225
fgsea	0.671531
Fisher	0.640795
lm RoKAI	0.644456
mean	0.672288
median	0.6565
mlm	0.646859
norm mean	0.668601
n targets	0.535007
PTM-SEA	0.671293
ulm	0.668378
VIPER	0.671502
MWU test	0.663792
z-score	0.674884
KARP	0.531006
KS test	0.647112
KSEA	0.657148
PCA	0.637733
UQ	0.642465
X² test	0.558804
fgsea	0.664362
Fisher	0.633134
lm RoKAI	0.637807
mean	0.663767
median	0.649435
mlm	0.638581
norm mean	0.655975
n targets	0.534203
PTM-SEA	0.662309
ulm	0.657144
VIPER	0.659481
MWU test	0.650811
z-score	0.665344
KARP	0.527955
KS test	0.64928
KSEA	0.661693
PCA	0.644413
UQ	0.642125
X² test	0.554495
fgsea	0.668964
Fisher	0.633996
lm RoKAI	0.630234
mean	0.666963
median	0.641725
mlm	0.63418
norm mean	0.662424
n targets	0.531466
PTM-SEA	0.668652
ulm	0.661697
VIPER	0.664492
MWU test	0.654936
z-score	0.670252
KARP	0.53322
KS test	0.646693
KSEA	0.657573
PCA	0.63527
UQ	0.64085
X² test	0.561577
fgsea	0.666319
Fisher	0.634974
lm RoKAI	0.628755
mean	0.665739
median	0.639826
mlm	0.632586
norm mean	0.658642
n targets	0.531417
PTM-SEA	0.662926
ulm	0.657569
VIPER	0.659402
MWU test	0.648689
z-score	0.666064
KARP	0.550872
KS test	0.659664
KSEA	0.674017
PCA	0.648636
UQ	0.649042
X² test	0.571866
fgsea	0.679976
Fisher	0.648761
lm RoKAI	0.647322
mean	0.679621
median	0.655975
mlm	0.650835
norm mean	0.672785
n targets	0.528148
PTM-SEA	0.678125
ulm	0.674011
VIPER	0.676359
MWU test	0.665171
z-score	0.680864
KARP	0.519761
KS test	0.658238
KSEA	0.666381
PCA	0.647382
UQ	0.647384
X² test	0.549994
fgsea	0.673029
Fisher	0.638465
lm RoKAI	0.63946
mean	0.674232
median	0.659766
mlm	0.642879
norm mean	0.665605
n targets	0.518127
PTM-SEA	0.671546
ulm	0.666378
VIPER	0.669959
MWU test	0.661427
z-score	0.675779
KARP	0.523134
KS test	0.659596
KSEA	0.666712
PCA	0.641137
UQ	0.646961
X² test	0.549
fgsea	0.671093
Fisher	0.637461
lm RoKAI	0.640393
mean	0.672335
median	0.656523
mlm	0.642988
norm mean	0.667052
n targets	0.533003
PTM-SEA	0.671019
ulm	0.666708
VIPER	0.670192
MWU test	0.663387
z-score	0.674285
KARP	0.53866
KS test	0.645197
KSEA	0.656544
PCA	0.645367
UQ	0.635444
X² test	0.552958
fgsea	0.661531
Fisher	0.632666
lm RoKAI	0.626834
mean	0.664132
median	0.641334
mlm	0.62966
norm mean	0.657023
n targets	0.521031
PTM-SEA	0.660531
ulm	0.656544
VIPER	0.656785
MWU test	0.648472
z-score	0.664774
KARP	0.524749
KS test	0.654341
KSEA	0.660949
PCA	0.642371
UQ	0.640994
X² test	0.557569
fgsea	0.669749
Fisher	0.628992
lm RoKAI	0.631133
mean	0.666364
median	0.647074
mlm	0.63517
norm mean	0.661334
n targets	0.521549
PTM-SEA	0.66658
ulm	0.660943
VIPER	0.664491
MWU test	0.658635
z-score	0.667898
KARP	0.538645
KS test	0.663457
KSEA	0.671875
PCA	0.649617
UQ	0.650996
X² test	0.534281
fgsea	0.671565
Fisher	0.641335
lm RoKAI	0.637412
mean	0.676327
median	0.660735
mlm	0.641821
norm mean	0.670919
n targets	0.546047
PTM-SEA	0.675447
ulm	0.671873
VIPER	0.674568
MWU test	0.666459
z-score	0.679665
KARP	0.542219
KS test	0.642002
KSEA	0.659273
PCA	0.636014
UQ	0.644632
X² test	0.563018
fgsea	0.666417
Fisher	0.640871
lm RoKAI	0.63091
mean	0.666631
median	0.641311
mlm	0.631643
norm mean	0.658138
n targets	0.531083
PTM-SEA	0.665036
ulm	0.659268
VIPER	0.661311
MWU test	0.648889
z-score	0.667146
KARP	0.546016
KS test	0.651015
KSEA	0.660699
PCA	0.645265
UQ	0.647401
X² test	0.552999
fgsea	0.66457
Fisher	0.628522
lm RoKAI	0.635963
mean	0.667452
median	0.650159
mlm	0.637567
norm mean	0.659938
n targets	0.525252
PTM-SEA	0.664198
ulm	0.660699
VIPER	0.663095
MWU test	0.65542
z-score	0.668626
KARP	0.538853
KS test	0.641895
KSEA	0.648141
PCA	0.632251
UQ	0.631925
X² test	0.552121
fgsea	0.653591
Fisher	0.621023
lm RoKAI	0.62693
mean	0.654723
median	0.637635
mlm	0.630347
norm mean	0.647724
n targets	0.532114
PTM-SEA	0.654823
ulm	0.64814
VIPER	0.651789
MWU test	0.64501
z-score	0.657184
KARP	0.540385
KS test	0.655824
KSEA	0.665167
PCA	0.638604
UQ	0.64623
X² test	0.550734
fgsea	0.671706
Fisher	0.636566
lm RoKAI	0.634063
mean	0.672577
median	0.651787
mlm	0.637306
norm mean	0.665662
n targets	0.523419
PTM-SEA	0.669732
ulm	0.665159
VIPER	0.666361
MWU test	0.657445
z-score	0.673452
KARP	0.53274
KS test	0.652956
KSEA	0.658674
PCA	0.633895
UQ	0.642941
X² test	0.548097
fgsea	0.664073
Fisher	0.631463
lm RoKAI	0.63602
mean	0.663348
median	0.649016
mlm	0.638619
norm mean	0.658289
n targets	0.519215
PTM-SEA	0.661682
ulm	0.658676
VIPER	0.663028
MWU test	0.656069
z-score	0.666032
KARP	0.541036
KS test	0.650731
KSEA	0.663724
PCA	0.641101
UQ	0.643529
X² test	0.553328
fgsea	0.668083
Fisher	0.638856
lm RoKAI	0.639664
mean	0.664691
median	0.648045
mlm	0.643476
norm mean	0.662394
n targets	0.530361
PTM-SEA	0.666763
ulm	0.663724
VIPER	0.666381
MWU test	0.654177
z-score	0.668939
KARP	0.546826
KS test	0.663113
KSEA	0.672793
PCA	0.645572
UQ	0.655803
X² test	0.551896
fgsea	0.6741
Fisher	0.639256
lm RoKAI	0.64392
mean	0.678426
median	0.661024
mlm	0.644977
norm mean	0.67339
n targets	0.529552
PTM-SEA	0.673952
ulm	0.672785
VIPER	0.675945
MWU test	0.666232
z-score	0.680339
KARP	0.537925
KS test	0.655947
KSEA	0.664827
PCA	0.643536
UQ	0.642828
X² test	0.5458
fgsea	0.669755
Fisher	0.628871
lm RoKAI	0.635175
mean	0.669319
median	0.652879
mlm	0.639467
norm mean	0.66446
n targets	0.526995
PTM-SEA	0.668714
ulm	0.664827
VIPER	0.667883
MWU test	0.657911
z-score	0.672143
KARP	0.54219
KS test	0.655711
KSEA	0.663973
PCA	0.64476
UQ	0.646523
X² test	0.545702
fgsea	0.66791
Fisher	0.634764
lm RoKAI	0.633502
mean	0.670018
median	0.655565
mlm	0.635
norm mean	0.663886
n targets	0.526636
PTM-SEA	0.668988
ulm	0.663965
VIPER	0.666427
MWU test	0.65946
z-score	0.671924
KARP	0.550066
KS test	0.657027
KSEA	0.668444
PCA	0.646974
UQ	0.649146
X² test	0.566679
fgsea	0.673495
Fisher	0.636695
lm RoKAI	0.637867
mean	0.674045
median	0.653976
mlm	0.64078
norm mean	0.669247
n targets	0.529422
PTM-SEA	0.672079
ulm	0.668442
VIPER	0.668886
MWU test	0.661827
z-score	0.676027
KARP	0.544
KS test	0.651893
KSEA	0.662573
PCA	0.644265
UQ	0.647524
X² test	0.560164
fgsea	0.667388
Fisher	0.639558
lm RoKAI	0.633895
mean	0.66937
median	0.652737
mlm	0.637197
norm mean	0.662704
n targets	0.523209
PTM-SEA	0.665913
ulm	0.662566
VIPER	0.664203
MWU test	0.656663
z-score	0.670377
KARP	0.534563
KS test	0.655235
KSEA	0.666397
PCA	0.645563
UQ	0.650471
X² test	0.546688
fgsea	0.670785
Fisher	0.644798
lm RoKAI	0.639305
mean	0.672084
median	0.652862
mlm	0.642193
norm mean	0.666738
n targets	0.529291
PTM-SEA	0.670339
ulm	0.666395
VIPER	0.668612
MWU test	0.656655
z-score	0.674517
KARP	0.530758
KS test	0.658848
KSEA	0.67002
PCA	0.641035
UQ	0.652904
X² test	0.551819
fgsea	0.676166
Fisher	0.632946
lm RoKAI	0.645066
mean	0.674908
median	0.65695
mlm	0.645837
norm mean	0.669374
n targets	0.535455
PTM-SEA	0.673856
ulm	0.670016
VIPER	0.673333
MWU test	0.663671
z-score	0.67737
KARP	0.545011
KS test	0.663272
KSEA	0.674275
PCA	0.655554
UQ	0.6579
X² test	0.556046
fgsea	0.676438
Fisher	0.645265
lm RoKAI	0.643955
mean	0.681155
median	0.662216
mlm	0.647488
norm mean	0.673259
n targets	0.542022
PTM-SEA	0.678454
ulm	0.674275
VIPER	0.676629
MWU test	0.666565
z-score	0.682177
KARP	0.532725
KS test	0.649821
KSEA	0.667585
PCA	0.645593
UQ	0.643436
X² test	0.555562
fgsea	0.676242
Fisher	0.641075
lm RoKAI	0.63601
mean	0.673123
median	0.64813
mlm	0.640202
norm mean	0.667851
n targets	0.534634
PTM-SEA	0.673813
ulm	0.667579
VIPER	0.668671
MWU test	0.656865
z-score	0.676387
KARP	0.529472
KS test	0.647437
KSEA	0.657881
PCA	0.639547
UQ	0.639839
X² test	0.548386
fgsea	0.663023
Fisher	0.635801
lm RoKAI	0.631524
mean	0.663463
median	0.645493
mlm	0.635413
norm mean	0.657564
n targets	0.529245
PTM-SEA	0.660076
ulm	0.657879
VIPER	0.659196
MWU test	0.648266
z-score	0.664659
KARP	0.540024
KS test	0.657297
KSEA	0.663625
PCA	0.643088
UQ	0.64673
X² test	0.55782
fgsea	0.668699
Fisher	0.633194
lm RoKAI	0.634312
mean	0.671453
median	0.652934
mlm	0.637608
norm mean	0.664081
n targets	0.528008
PTM-SEA	0.668427
ulm	0.663616
VIPER	0.66545
MWU test	0.658816
z-score	0.672836
KARP	0.536253
KS test	0.660826
KSEA	0.673588
PCA	0.651904
UQ	0.658593
X² test	0.560954
fgsea	0.680983
Fisher	0.642914
lm RoKAI	0.644934
mean	0.679287
median	0.657702
mlm	0.647877
norm mean	0.673293
n targets	0.535556
PTM-SEA	0.677226
ulm	0.673584
VIPER	0.675756
MWU test	0.664423
z-score	0.68124
KARP	0.536191
KS test	0.663333
KSEA	0.671978
PCA	0.649728
UQ	0.658835
X² test	0.545789
fgsea	0.677398
Fisher	0.633885
lm RoKAI	0.646377
mean	0.679735
median	0.663637
mlm	0.648262
norm mean	0.672606
n targets	0.526217
PTM-SEA	0.67795
ulm	0.671978
VIPER	0.675926
MWU test	0.66576
z-score	0.682088
KARP	0.538675
KS test	0.658731
KSEA	0.667526
PCA	0.639919
UQ	0.651137
X² test	0.550508
fgsea	0.667316
Fisher	0.634897
lm RoKAI	0.644677
mean	0.671431
median	0.652261
mlm	0.647248
norm mean	0.666939
n targets	0.523599
PTM-SEA	0.670669
ulm	0.667524
VIPER	0.671142
MWU test	0.662354
z-score	0.674519
KARP	0.540817
KS test	0.655501
KSEA	0.665618
PCA	0.648557
UQ	0.64244
X² test	0.555748
fgsea	0.671954
Fisher	0.644154
lm RoKAI	0.638272
mean	0.671533
median	0.651368
mlm	0.641511
norm mean	0.664778
n targets	0.521891
PTM-SEA	0.670084
ulm	0.665613
VIPER	0.668312
MWU test	0.65949
z-score	0.673713
KARP	0.521538
KS test	0.652033
KSEA	0.661478
PCA	0.646957
UQ	0.643277
X² test	0.551626
fgsea	0.665278
Fisher	0.638102
lm RoKAI	0.635081
mean	0.667275
median	0.653051
mlm	0.637918
norm mean	0.660739
n targets	0.532776
PTM-SEA	0.665248
ulm	0.661481
VIPER	0.665307
MWU test	0.654855
z-score	0.668726
KARP	0.529343
KS test	0.650389
KSEA	0.659016
PCA	0.629
UQ	0.64055
X² test	0.551558
fgsea	0.663867
Fisher	0.638644
lm RoKAI	0.634664
mean	0.662639
median	0.642711
mlm	0.633271
norm mean	0.659111
n targets	0.525291
PTM-SEA	0.662415
ulm	0.659016
VIPER	0.66245
MWU test	0.65265
z-score	0.665029
KARP	0.544525
KS test	0.654753
KSEA	0.671706
PCA	0.6446
UQ	0.646362
X² test	0.551567
fgsea	0.677664
Fisher	0.644158
lm RoKAI	0.642061
mean	0.67831
median	0.653208
mlm	0.644122
norm mean	0.671914
n targets	0.535166
PTM-SEA	0.676784
ulm	0.671703
VIPER	0.672713
MWU test	0.662126
z-score	0.680394
KARP	0.53903
KS test	0.64166
KSEA	0.657796
PCA	0.639135
UQ	0.641691
X² test	0.560291
fgsea	0.668422
Fisher	0.631806
lm RoKAI	0.634858
mean	0.663784
median	0.63557
mlm	0.635973
norm mean	0.65937
n targets	0.523533
PTM-SEA	0.663108
ulm	0.65779
VIPER	0.658999
MWU test	0.648342
z-score	0.664904
KARP	0.531419
KS test	0.643655
KSEA	0.655539
PCA	0.638564
UQ	0.632127
X² test	0.557742
fgsea	0.659547
Fisher	0.628403
lm RoKAI	0.632786
mean	0.660737
median	0.64401
mlm	0.633734
norm mean	0.655157
n targets	0.514675
PTM-SEA	0.660233
ulm	0.655535
VIPER	0.658132
MWU test	0.647681
z-score	0.662702
KARP	0.534718
KS test	0.642117
KSEA	0.65763
PCA	0.630776
UQ	0.641434
X² test	0.5474
fgsea	0.664058
Fisher	0.635635
lm RoKAI	0.627909
mean	0.662719
median	0.639401
mlm	0.62939
norm mean	0.657645
n targets	0.538322
PTM-SEA	0.660509
ulm	0.657626
VIPER	0.660153
MWU test	0.64823
z-score	0.664217
KARP	0.529036
KS test	0.657386
KSEA	0.669298
PCA	0.635619
UQ	0.64177
X² test	0.573723
fgsea	0.673138
Fisher	0.640656
lm RoKAI	0.64215
mean	0.672619
median	0.656268
mlm	0.647237
norm mean	0.668185
n targets	0.527128
PTM-SEA	0.673679
ulm	0.669296
VIPER	0.670739
MWU test	0.662352
z-score	0.674884
KARP	0.550982
KS test	0.647718
KSEA	0.661542
PCA	0.63711
UQ	0.646409
X² test	0.548222
fgsea	0.666975
Fisher	0.631773
lm RoKAI	0.6353
mean	0.66614
median	0.645418
mlm	0.639042
norm mean	0.661463
n targets	0.524176
PTM-SEA	0.665664
ulm	0.661538
VIPER	0.663414
MWU test	0.653285
z-score	0.668688
KARP	0.544049
KS test	0.653306
KSEA	0.662367
PCA	0.640249
UQ	0.639817
X² test	0.546926
fgsea	0.670431
Fisher	0.639628
lm RoKAI	0.638613
mean	0.668456
median	0.64701
mlm	0.640793
norm mean	0.661568
n targets	0.523076
PTM-SEA	0.666313
ulm	0.662365
VIPER	0.664895
MWU test	0.654708
z-score	0.669912
KARP	0.542682
KS test	0.656275
KSEA	0.662959
PCA	0.643519
UQ	0.642323
X² test	0.556067
fgsea	0.66535
Fisher	0.63313
lm RoKAI	0.639987
mean	0.666459
median	0.650282
mlm	0.642733
norm mean	0.66242
n targets	0.516813
PTM-SEA	0.666483
ulm	0.662955
VIPER	0.664402
MWU test	0.65889
z-score	0.669664
KARP	0.536726
KS test	0.653404
KSEA	0.662309
PCA	0.643993
UQ	0.643376
X² test	0.544718
fgsea	0.666329
Fisher	0.633785
lm RoKAI	0.634828
mean	0.669602
median	0.65229
mlm	0.63936
norm mean	0.662014
n targets	0.525149
PTM-SEA	0.667418
ulm	0.662301
VIPER	0.666189
MWU test	0.655994
z-score	0.671572
KARP	0.543592
KS test	0.649058
KSEA	0.659676
PCA	0.635081
UQ	0.638307
X² test	0.560185
fgsea	0.667494
Fisher	0.625272
lm RoKAI	0.635474
mean	0.666672
median	0.64705
mlm	0.637401
norm mean	0.659702
n targets	0.524534
PTM-SEA	0.664436
ulm	0.659677
VIPER	0.661487
MWU test	0.653232
z-score	0.66815
KARP	0.546945
KS test	0.665104
KSEA	0.675535
PCA	0.647267
UQ	0.65869
X² test	0.551989
fgsea	0.681272
Fisher	0.646581
lm RoKAI	0.641995
mean	0.678469
median	0.662957
mlm	0.645448
norm mean	0.674177
n targets	0.529027
PTM-SEA	0.677672
ulm	0.675541
VIPER	0.678575
MWU test	0.668767
z-score	0.681272
KARP	0.541852
KS test	0.657503
KSEA	0.672177
PCA	0.647093
UQ	0.650131
X² test	0.558387
fgsea	0.68042
Fisher	0.646163
lm RoKAI	0.642167
mean	0.677542
median	0.65062
mlm	0.644562
norm mean	0.672024
n targets	0.531579
PTM-SEA	0.675902
ulm	0.672177
VIPER	0.672215
MWU test	0.662228
z-score	0.679417
KARP	0.546403
KS test	0.660671
KSEA	0.677166
PCA	0.647012
UQ	0.655826
X² test	0.551722
fgsea	0.679903
Fisher	0.652
lm RoKAI	0.649335
mean	0.682069
median	0.663958
mlm	0.650295
norm mean	0.676202
n targets	0.525053
PTM-SEA	0.680435
ulm	0.677156
VIPER	0.679244
MWU test	0.668805
z-score	0.683713
KARP	0.547512
KS test	0.656506
KSEA	0.664171
PCA	0.639885
UQ	0.647798
X² test	0.550211
fgsea	0.670401
Fisher	0.642351
lm RoKAI	0.636681
mean	0.66919
median	0.653183
mlm	0.639078
norm mean	0.6647
n targets	0.515217
PTM-SEA	0.668588
ulm	0.664168
VIPER	0.666393
MWU test	0.658852
z-score	0.671085
KARP	0.534583
KS test	0.645674
KSEA	0.656249
PCA	0.633186
UQ	0.643262
X² test	0.547094
fgsea	0.662887
Fisher	0.630376
lm RoKAI	0.63349
mean	0.663302
median	0.641284
mlm	0.636152
norm mean	0.65664
n targets	0.519492
PTM-SEA	0.661298
ulm	0.656249
VIPER	0.658986
MWU test	0.648763
z-score	0.66548
KARP	0.538711
KS test	0.649949
KSEA	0.660748
PCA	0.651383
UQ	0.642578
X² test	0.554097
fgsea	0.66388
Fisher	0.629922
lm RoKAI	0.634675
mean	0.664742
median	0.649605
mlm	0.637129
norm mean	0.659715
n targets	0.533854
PTM-SEA	0.664179
ulm	0.660745
VIPER	0.661597
MWU test	0.654141
z-score	0.66742
KARP	0.530898
KS test	0.655337
KSEA	0.661674
PCA	0.645389
UQ	0.644407
X² test	0.555107
fgsea	0.667957
Fisher	0.635663
lm RoKAI	0.631275
mean	0.665717
median	0.648311
mlm	0.63492
norm mean	0.661742
n targets	0.538254
PTM-SEA	0.666844
ulm	0.661672
VIPER	0.665233
MWU test	0.659409
z-score	0.668695
KARP	0.538582
KS test	0.652564
KSEA	0.662001
PCA	0.642252
UQ	0.644509
X² test	0.567718
fgsea	0.667596
Fisher	0.637223
lm RoKAI	0.633829
mean	0.669579
median	0.647575
mlm	0.635247
norm mean	0.662324
n targets	0.533286
PTM-SEA	0.665679
ulm	0.662005
VIPER	0.664245
MWU test	0.654526
z-score	0.670711
KARP	0.559992
KS test	0.669498
KSEA	0.688668
PCA	0.658529
UQ	0.667666
X² test	0.565111
fgsea	0.694948
Fisher	0.655522
lm RoKAI	0.659953
mean	0.695785
median	0.665494
mlm	0.66262
norm mean	0.68867
n targets	0.540809
PTM-SEA	0.692557
ulm	0.688666
VIPER	0.688732
MWU test	0.676693
z-score	0.698035
KARP	0.529385
KS test	0.657839
KSEA	0.669825
PCA	0.646434
UQ	0.651755
X² test	0.556277
fgsea	0.6755
Fisher	0.635734
lm RoKAI	0.643765
mean	0.675528
median	0.655852
mlm	0.64521
norm mean	0.66933
n targets	0.539516
PTM-SEA	0.675073
ulm	0.669819
VIPER	0.673288
MWU test	0.662662
z-score	0.678273
KARP	0.526924
KS test	0.655174
KSEA	0.671533
PCA	0.651532
UQ	0.6481
X² test	0.560912
fgsea	0.677908
Fisher	0.64835
lm RoKAI	0.63851
mean	0.676778
median	0.651965
mlm	0.640935
norm mean	0.670977
n targets	0.531958
PTM-SEA	0.675883
ulm	0.671535
VIPER	0.673631
MWU test	0.66284
z-score	0.677757
KARP	0.540436
KS test	0.66107
KSEA	0.678911
PCA	0.651441
UQ	0.658839
X² test	0.557892
fgsea	0.679281
Fisher	0.648584
lm RoKAI	0.650956
mean	0.68362
median	0.664353
mlm	0.651878
norm mean	0.678171
n targets	0.532018
PTM-SEA	0.680581
ulm	0.678913
VIPER	0.681323
MWU test	0.667698
z-score	0.685145
KARP	0.536758
KS test	0.656959
KSEA	0.666731
PCA	0.648838
UQ	0.654655
X² test	0.558147
fgsea	0.672284
Fisher	0.64036
lm RoKAI	0.636384
mean	0.6708
median	0.648846
mlm	0.641037
norm mean	0.666765
n targets	0.533893
PTM-SEA	0.669933
ulm	0.666723
VIPER	0.6677
MWU test	0.65857
z-score	0.673711
KARP	0.548362
KS test	0.653453
KSEA	0.665809
PCA	0.649467
UQ	0.649588
X² test	0.560519
fgsea	0.674041
Fisher	0.635601
lm RoKAI	0.63945
mean	0.671805
median	0.645172
mlm	0.640839
norm mean	0.665807
n targets	0.532473
PTM-SEA	0.670883
ulm	0.665803
VIPER	0.667139
MWU test	0.656676
z-score	0.673293
KARP	0.543012
KS test	0.652352
KSEA	0.660833
PCA	0.640761
UQ	0.64391
X² test	0.54622
fgsea	0.663841
Fisher	0.640801
lm RoKAI	0.631845
mean	0.666281
median	0.648831
mlm	0.634709
norm mean	0.661002
n targets	0.532658
PTM-SEA	0.663695
ulm	0.660833
VIPER	0.664759
MWU test	0.656007
z-score	0.667866
KARP	0.534283
KS test	0.651345
KSEA	0.662696
PCA	0.640684
UQ	0.642049
X² test	0.54417
fgsea	0.669972
Fisher	0.646985
lm RoKAI	0.636996
mean	0.669453
median	0.649638
mlm	0.641481
norm mean	0.66174
n targets	0.527974
PTM-SEA	0.668289
ulm	0.662694
VIPER	0.665834
MWU test	0.655049
z-score	0.671644
KARP	0.552757
KS test	0.664638
KSEA	0.678675
PCA	0.649862
UQ	0.662628
X² test	0.557922
fgsea	0.685239
Fisher	0.647941
lm RoKAI	0.653472
mean	0.683256
median	0.662488
mlm	0.65405
norm mean	0.678758
n targets	0.534765
PTM-SEA	0.684693
ulm	0.678673
VIPER	0.681157
MWU test	0.669897
z-score	0.685558
KARP	0.545016
KS test	0.659296
KSEA	0.667885
PCA	0.648145
UQ	0.651421
X² test	0.564643
fgsea	0.6725
Fisher	0.635363
lm RoKAI	0.636207
mean	0.673616
median	0.657237
mlm	0.637607
norm mean	0.668261
n targets	0.522121
PTM-SEA	0.671578
ulm	0.667883
VIPER	0.6706
MWU test	0.663616
z-score	0.674228
KARP	0.546728
KS test	0.652216
KSEA	0.66565
PCA	0.643192
UQ	0.643797
X² test	0.548129
fgsea	0.669453
Fisher	0.631656
lm RoKAI	0.635565
mean	0.669442
median	0.649745
mlm	0.639061
norm mean	0.666142
n targets	0.517402
PTM-SEA	0.668435
ulm	0.665645
VIPER	0.667895
MWU test	0.656614
z-score	0.671229
KARP	0.536076
KS test	0.648357
KSEA	0.663884
PCA	0.64092
UQ	0.642824
X² test	0.557638
fgsea	0.671901
Fisher	0.635262
lm RoKAI	0.632529
mean	0.669867
median	0.64844
mlm	0.635334
norm mean	0.663484
n targets	0.533692
PTM-SEA	0.668824
ulm	0.663884
VIPER	0.666329
MWU test	0.65447
z-score	0.671916
KARP	0.531945
KS test	0.654519
KSEA	0.665352
PCA	0.640807
UQ	0.64868
X² test	0.554276
fgsea	0.668499
Fisher	0.633509
lm RoKAI	0.636672
mean	0.670777
median	0.648933
mlm	0.641258
norm mean	0.665705
n targets	0.534237
PTM-SEA	0.668903
ulm	0.665352
VIPER	0.66701
MWU test	0.657375
z-score	0.672806
KARP	0.541108
KS test	0.660569
KSEA	0.670029
PCA	0.644207
UQ	0.650707
X² test	0.554106
fgsea	0.67181
Fisher	0.649282
lm RoKAI	0.645752
mean	0.673839
median	0.655573
mlm	0.64714
norm mean	0.669071
n targets	0.529568
PTM-SEA	0.671735
ulm	0.670029
VIPER	0.67274
MWU test	0.664645
z-score	0.676367
KARP	0.535447
KS test	0.657511
KSEA	0.66801
PCA	0.64378
UQ	0.645361
X² test	0.552102
fgsea	0.675141
Fisher	0.641132
lm RoKAI	0.641524
mean	0.674608
median	0.655633
mlm	0.64364
norm mean	0.667401
n targets	0.533368
PTM-SEA	0.673816
ulm	0.668006
VIPER	0.67124
MWU test	0.659815
z-score	0.676793
KARP	0.553381
KS test	0.663899
KSEA	0.669394
PCA	0.652558
UQ	0.661032
X² test	0.555328
fgsea	0.675131
Fisher	0.633071
lm RoKAI	0.642603
mean	0.675598
median	0.663395
mlm	0.646487
norm mean	0.670114
n targets	0.538717
PTM-SEA	0.674825
ulm	0.669392
VIPER	0.672609
MWU test	0.667696
z-score	0.67825
KARP	0.532245
KS test	0.643039
KSEA	0.655148
PCA	0.631057
UQ	0.643226
X² test	0.55598
fgsea	0.661532
Fisher	0.622626
lm RoKAI	0.626301
mean	0.65909
median	0.640117
mlm	0.629901
norm mean	0.654092
n targets	0.527334
PTM-SEA	0.658693
ulm	0.655148
VIPER	0.657076
MWU test	0.646793
z-score	0.661825
KARP	0.543628
KS test	0.65491
KSEA	0.665832
PCA	0.643566
UQ	0.637792
X² test	0.564021
fgsea	0.673949
Fisher	0.636097
lm RoKAI	0.631794
mean	0.671533
median	0.650195
mlm	0.634977
norm mean	0.665945
n targets	0.530782
PTM-SEA	0.671582
ulm	0.66583
VIPER	0.668127
MWU test	0.659649
z-score	0.673554
KARP	0.532791
KS test	0.644609
KSEA	0.65704
PCA	0.636766
UQ	0.631124
X² test	0.555217
fgsea	0.666604
Fisher	0.636464
lm RoKAI	0.636464
mean	0.661504
median	0.638933
mlm	0.640085
norm mean	0.656483
n targets	0.52318
PTM-SEA	0.660374
ulm	0.657042
VIPER	0.659273
MWU test	0.646477
z-score	0.664387
KARP	0.531829
KS test	0.656323
KSEA	0.668433
PCA	0.643275
UQ	0.647467
X² test	0.564331
fgsea	0.66923
Fisher	0.634473
lm RoKAI	0.638294
mean	0.673206
median	0.65684
mlm	0.642448
norm mean	0.668448
n targets	0.530183
PTM-SEA	0.671108
ulm	0.668431
VIPER	0.670165
MWU test	0.660023
z-score	0.675632
KARP	0.540007
KS test	0.654787
KSEA	0.659834
PCA	0.631416
UQ	0.647114
X² test	0.558623
fgsea	0.6632
Fisher	0.634731
lm RoKAI	0.630729
mean	0.664016
median	0.649256
mlm	0.633188
norm mean	0.659075
n targets	0.518235
PTM-SEA	0.664821
ulm	0.659827
VIPER	0.663539
MWU test	0.656141
z-score	0.666225
KARP	0.549125
KS test	0.661113
KSEA	0.672506
PCA	0.650618
[truncated: 17,001 more rows]

## Sheet: Fig 2e
method	auroc
KARP	0.549613
KS test	0.699244
KSEA	0.699715
PCA	0.671137
UQ	0.671759
X² test	0.513767
fgsea	0.698104
Fisher	0.63195
lm RoKAI	0.649468
mean	0.711115
median	0.70285
mlm	0.659216
norm mean	0.701039
n targets	0.515041
PTM-SEA	0.70589
ulm	0.699715
VIPER	0.704243
MWU test	0.703748
z-score	0.715062
KARP	0.549746
KS test	0.696342
KSEA	0.706828
PCA	0.669749
UQ	0.685047
X² test	0.522807
fgsea	0.707775
Fisher	0.634021
lm RoKAI	0.647899
mean	0.716783
median	0.703671
mlm	0.658991
norm mean	0.707079
n targets	0.485806
PTM-SEA	0.713543
ulm	0.706834
VIPER	0.71169
MWU test	0.707393
z-score	0.721135
KARP	0.553625
KS test	0.698435
KSEA	0.701323
PCA	0.672238
UQ	0.677845
X² test	0.523353
fgsea	0.702625
Fisher	0.627231
lm RoKAI	0.655037
mean	0.711792
median	0.697047
mlm	0.664364
norm mean	0.703506
n targets	0.511891
PTM-SEA	0.706845
ulm	0.701325
VIPER	0.706716
MWU test	0.702066
z-score	0.717089
KARP	0.552898
KS test	0.705265
KSEA	0.706005
PCA	0.677237
UQ	0.675205
X² test	0.514783
fgsea	0.705389
Fisher	0.637818
lm RoKAI	0.656389
mean	0.714446
median	0.704004
mlm	0.668282
norm mean	0.706148
n targets	0.493547
PTM-SEA	0.710126
ulm	0.706011
VIPER	0.710537
MWU test	0.707858
z-score	0.719839
KARP	0.565316
KS test	0.691792
KSEA	0.698715
PCA	0.666192
UQ	0.675522
X² test	0.521929
fgsea	0.701364
Fisher	0.62373
lm RoKAI	0.649182
mean	0.711095
median	0.697543
mlm	0.660048
norm mean	0.700579
n targets	0.48793
PTM-SEA	0.705887
ulm	0.698726
VIPER	0.70374
MWU test	0.700821
z-score	0.715954
KARP	0.547403
KS test	0.689749
KSEA	0.695332
PCA	0.665755
UQ	0.66652
X² test	0.526026
fgsea	0.691371
Fisher	0.628587
lm RoKAI	0.649066
mean	0.704521
median	0.69436
mlm	0.659461
norm mean	0.696992
n targets	0.499195
PTM-SEA	0.699095
ulm	0.695343
VIPER	0.700918
MWU test	0.696915
z-score	0.709733
KARP	0.538863
KS test	0.702826
KSEA	0.701691
PCA	0.66927
UQ	0.678798
X² test	0.514259
fgsea	0.702137
Fisher	0.629958
lm RoKAI	0.652006
mean	0.713011
median	0.701835
mlm	0.661768
norm mean	0.704175
n targets	0.490961
PTM-SEA	0.71158
ulm	0.701697
VIPER	0.709003
MWU test	0.706732
z-score	0.718564
KARP	0.560177
KS test	0.703087
KSEA	0.709279
PCA	0.684937
UQ	0.678404
X² test	0.533752
fgsea	0.706727
Fisher	0.645986
lm RoKAI	0.653229
mean	0.718093
median	0.704984
mlm	0.663159
norm mean	0.709716
n targets	0.490124
PTM-SEA	0.714672
ulm	0.709276
VIPER	0.712505
MWU test	0.710126
z-score	0.723654
KARP	0.549424
KS test	0.691098
KSEA	0.696786
PCA	0.670905
UQ	0.671839
X² test	0.519063
fgsea	0.697234
Fisher	0.63043
lm RoKAI	0.647533
mean	0.70932
median	0.694963
mlm	0.65738
norm mean	0.696494
n targets	0.52011
PTM-SEA	0.704571
ulm	0.696791
VIPER	0.702682
MWU test	0.697383
z-score	0.714443
KARP	0.551821
KS test	0.703288
KSEA	0.702396
PCA	0.671002
UQ	0.678647
X² test	0.520277
fgsea	0.701218
Fisher	0.628237
lm RoKAI	0.649215
mean	0.714204
median	0.703172
mlm	0.661069
norm mean	0.704676
n targets	0.490304
PTM-SEA	0.708706
ulm	0.702402
VIPER	0.70627
MWU test	0.70619
z-score	0.719346
KARP	0.550962
KS test	0.697394
KSEA	0.701972
PCA	0.675161
UQ	0.680086
X² test	0.512501
fgsea	0.702828
Fisher	0.638026
lm RoKAI	0.646437
mean	0.713736
median	0.699406
mlm	0.656623
norm mean	0.703932
n targets	0.485076
PTM-SEA	0.709179
ulm	0.701975
VIPER	0.705763
MWU test	0.703412
z-score	0.718088
KARP	0.556656
KS test	0.701768
KSEA	0.707784
PCA	0.680417
UQ	0.682556
X² test	0.537033
fgsea	0.704593
Fisher	0.634249
lm RoKAI	0.654258
mean	0.718636
median	0.703511
mlm	0.662668
norm mean	0.708436
n targets	0.496512
PTM-SEA	0.713111
ulm	0.707786
VIPER	0.711376
MWU test	0.710402
z-score	0.722658
KARP	0.555871
KS test	0.691891
KSEA	0.693543
PCA	0.67264
UQ	0.676103
X² test	0.522216
fgsea	0.693545
Fisher	0.616301
lm RoKAI	0.644138
mean	0.706066
median	0.692546
mlm	0.655095
norm mean	0.695833
n targets	0.491627
PTM-SEA	0.697925
ulm	0.693551
VIPER	0.697763
MWU test	0.697025
z-score	0.710305
KARP	0.55469
KS test	0.697512
KSEA	0.696998
PCA	0.668073
UQ	0.671544
X² test	0.518767
fgsea	0.696064
Fisher	0.630522
lm RoKAI	0.646341
mean	0.706724
median	0.697857
mlm	0.657666
norm mean	0.697614
n targets	0.515836
PTM-SEA	0.701906
ulm	0.696998
VIPER	0.700111
MWU test	0.701749
z-score	0.711668
KARP	0.544042
KS test	0.696866
KSEA	0.70502
PCA	0.666225
UQ	0.676904
X² test	0.520212
fgsea	0.702892
Fisher	0.63424
lm RoKAI	0.648006
mean	0.715073
median	0.703095
mlm	0.659954
norm mean	0.70679
n targets	0.498926
PTM-SEA	0.710837
ulm	0.705025
VIPER	0.710402
MWU test	0.70641
z-score	0.720197
KARP	0.554029
KS test	0.694421
KSEA	0.695528
PCA	0.66677
UQ	0.670085
X² test	0.515648
fgsea	0.68908
Fisher	0.616793
lm RoKAI	0.649107
mean	0.706498
median	0.696967
mlm	0.657837
norm mean	0.696843
n targets	0.493235
PTM-SEA	0.700502
ulm	0.695528
VIPER	0.701017
MWU test	0.699715
z-score	0.71169
KARP	0.562439
KS test	0.697804
KSEA	0.699877
PCA	0.662454
UQ	0.67751
X² test	0.51984
fgsea	0.701634
Fisher	0.628516
lm RoKAI	0.649168
mean	0.709653
median	0.699208
mlm	0.658869
norm mean	0.700417
n targets	0.48962
PTM-SEA	0.706834
ulm	0.69988
VIPER	0.705394
MWU test	0.704257
z-score	0.715888
KARP	0.569636
KS test	0.70023
KSEA	0.707382
PCA	0.677611
UQ	0.675734
X² test	0.52449
fgsea	0.706096
Fisher	0.642514
lm RoKAI	0.651745
mean	0.719038
median	0.704139
mlm	0.662121
norm mean	0.707621
n targets	0.514965
PTM-SEA	0.71509
ulm	0.707384
VIPER	0.712309
MWU test	0.707737
z-score	0.722947
KARP	0.550883
KS test	0.705601
KSEA	0.697691
PCA	0.675748
UQ	0.676075
X² test	0.514438
fgsea	0.693501
Fisher	0.619798
lm RoKAI	0.64979
mean	0.708053
median	0.699836
mlm	0.657556
norm mean	0.700202
n targets	0.494249
PTM-SEA	0.704334
ulm	0.697697
VIPER	0.703646
MWU test	0.70402
z-score	0.713212
KARP	0.556353
KS test	0.697336
KSEA	0.696007
PCA	0.670611
UQ	0.672538
X² test	0.515791
fgsea	0.694198
Fisher	0.624239
lm RoKAI	0.647343
mean	0.706349
median	0.700342
mlm	0.659153
norm mean	0.698239
n targets	0.493726
PTM-SEA	0.702787
ulm	0.696001
VIPER	0.701658
MWU test	0.70247
z-score	0.711996
KARP	0.569289
KS test	0.704568
KSEA	0.707753
PCA	0.668871
UQ	0.679792
X² test	0.527893
fgsea	0.708309
Fisher	0.626978
lm RoKAI	0.657922
mean	0.718055
median	0.707751
mlm	0.667172
norm mean	0.708753
n targets	0.492078
PTM-SEA	0.714148
ulm	0.707756
VIPER	0.713075
MWU test	0.709171
z-score	0.722564
KARP	0.562715
KS test	0.70742
KSEA	0.70793
PCA	0.677036
UQ	0.688538
X² test	0.522743
fgsea	0.710404
Fisher	0.626153
lm RoKAI	0.650991
mean	0.722049
median	0.709524
mlm	0.662189
norm mean	0.709824
n targets	0.505178
PTM-SEA	0.717312
ulm	0.707927
VIPER	0.713923
MWU test	0.713166
z-score	0.726677
KARP	0.560562
KS test	0.710867
KSEA	0.710022
PCA	0.676981
UQ	0.686779
X² test	0.517338
fgsea	0.705367
Fisher	0.63224
lm RoKAI	0.656218
mean	0.720979
median	0.715954
mlm	0.666506
norm mean	0.710751
n targets	0.495003
PTM-SEA	0.715775
ulm	0.710016
VIPER	0.716241
MWU test	0.717587
z-score	0.725956
KARP	0.561691
KS test	0.709144
KSEA	0.711151
PCA	0.678027
UQ	0.687139
X² test	0.530819
fgsea	0.711398
Fisher	0.644416
lm RoKAI	0.653275
mean	0.721598
median	0.705832
mlm	0.663582
norm mean	0.712219
n targets	0.493156
PTM-SEA	0.719233
ulm	0.711153
VIPER	0.715585
MWU test	0.714121
z-score	0.72676
KARP	0.551791
KS test	0.691082
KSEA	0.691998
PCA	0.663951
UQ	0.664513
X² test	0.506299
fgsea	0.694272
Fisher	0.621713
lm RoKAI	0.642655
mean	0.70189
median	0.692623
mlm	0.651051
norm mean	0.694176
n targets	0.509348
PTM-SEA	0.69664
ulm	0.691996
VIPER	0.695572
MWU test	0.696169
z-score	0.706159
KARP	0.555417
KS test	0.714124
KSEA	0.721056
PCA	0.684981
UQ	0.687954
X² test	0.533496
fgsea	0.714581
Fisher	0.638891
lm RoKAI	0.670335
mean	0.728948
median	0.718369
mlm	0.680659
norm mean	0.722762
n targets	0.511221
PTM-SEA	0.724343
ulm	0.721053
VIPER	0.72407
MWU test	0.7226
z-score	0.733177
KARP	0.550181
KS test	0.701928
KSEA	0.703255
PCA	0.67379
UQ	0.679665
X² test	0.527046
fgsea	0.703203
Fisher	0.626224
lm RoKAI	0.653876
mean	0.716557
median	0.704943
mlm	0.665655
norm mean	0.704232
n targets	0.524537
PTM-SEA	0.711068
ulm	0.703252
VIPER	0.708188
MWU test	0.708775
z-score	0.720758
KARP	0.56272
KS test	0.706994
KSEA	0.69939
PCA	0.665881
UQ	0.678724
X² test	0.52227
fgsea	0.697353
Fisher	0.624522
lm RoKAI	0.651269
mean	0.70927
median	0.702707
mlm	0.66315
norm mean	0.70053
n targets	0.52
PTM-SEA	0.705284
ulm	0.699395
VIPER	0.703971
MWU test	0.707217
z-score	0.713802
KARP	0.556837
KS test	0.69202
KSEA	0.696235
PCA	0.679987
UQ	0.672918
X² test	0.520107
fgsea	0.699098
Fisher	0.62605
lm RoKAI	0.647087
mean	0.708249
median	0.696329
mlm	0.654988
norm mean	0.698517
n targets	0.514804
PTM-SEA	0.704654
ulm	0.696246
VIPER	0.70004
MWU test	0.698553
z-score	0.712654
KARP	0.55216
KS test	0.688334
KSEA	0.688307
PCA	0.670302
UQ	0.674013
X² test	0.513068
fgsea	0.690941
Fisher	0.608144
lm RoKAI	0.642415
mean	0.702677
median	0.690033
mlm	0.652172
norm mean	0.689755
n targets	0.510635
PTM-SEA	0.698058
ulm	0.688315
VIPER	0.695084
MWU test	0.692714
z-score	0.707514
KARP	0.552402
KS test	0.69425
KSEA	0.69716
PCA	0.670974
UQ	0.676078
X² test	0.510758
fgsea	0.700224
Fisher	0.618175
lm RoKAI	0.649793
mean	0.710385
median	0.696356
mlm	0.657909
norm mean	0.698325
n targets	0.489275
PTM-SEA	0.705468
ulm	0.69716
VIPER	0.699919
MWU test	0.700395
z-score	0.714638
KARP	0.572042
KS test	0.70285
KSEA	0.712678
PCA	0.678316
UQ	0.683951
X² test	0.521085
fgsea	0.711841
Fisher	0.637156
lm RoKAI	0.657763
mean	0.722121
median	0.710515
mlm	0.669967
norm mean	0.713581
n targets	0.494505
PTM-SEA	0.718055
ulm	0.712681
VIPER	0.717204
MWU test	0.711971
z-score	0.727018
KARP	0.561096
KS test	0.69792
KSEA	0.699979
PCA	0.67683
UQ	0.677006
X² test	0.520289
fgsea	0.703486
Fisher	0.633048
lm RoKAI	0.643235
mean	0.710809
median	0.698327
mlm	0.6536
norm mean	0.700967
n targets	0.489101
PTM-SEA	0.704791
ulm	0.699987
VIPER	0.70331
MWU test	0.70285
z-score	0.715332
KARP	0.550051
KS test	0.693295
KSEA	0.694883
PCA	0.667065
UQ	0.678228
X² test	0.510056
fgsea	0.695376
Fisher	0.623895
lm RoKAI	0.643778
mean	0.705722
median	0.693628
mlm	0.654481
norm mean	0.696626
n targets	0.516174
PTM-SEA	0.699305
ulm	0.694886
VIPER	0.700235
MWU test	0.697807
z-score	0.709782
KARP	0.558682
KS test	0.692609
KSEA	0.697438
PCA	0.674658
UQ	0.674699
X² test	0.516343
fgsea	0.696698
Fisher	0.632038
lm RoKAI	0.641796
mean	0.708651
median	0.698575
mlm	0.650795
norm mean	0.699054
n targets	0.494391
PTM-SEA	0.703429
ulm	0.697438
VIPER	0.703296
MWU test	0.698509
z-score	0.713325
KARP	0.557448
KS test	0.696973
KSEA	0.702135
PCA	0.676992
UQ	0.682217
X² test	0.515546
fgsea	0.703307
Fisher	0.62471
lm RoKAI	0.65014
mean	0.713818
median	0.700078
mlm	0.661171
norm mean	0.703863
n targets	0.511286
PTM-SEA	0.70818
ulm	0.702143
VIPER	0.706594
MWU test	0.703525
z-score	0.717705
KARP	0.543546
KS test	0.688252
KSEA	0.690828
PCA	0.665364
UQ	0.665471
X² test	0.515334
fgsea	0.690746
Fisher	0.616314
lm RoKAI	0.634974
mean	0.701562
median	0.691907
mlm	0.645518
norm mean	0.691434
n targets	0.494299
PTM-SEA	0.697499
ulm	0.690831
VIPER	0.696816
MWU test	0.69642
z-score	0.706647
KARP	0.548936
KS test	0.695294
KSEA	0.694157
PCA	0.669386
UQ	0.67047
X² test	0.513108
fgsea	0.690192
Fisher	0.625972
lm RoKAI	0.642798
mean	0.703982
median	0.695068
mlm	0.650393
norm mean	0.695751
n targets	0.512948
PTM-SEA	0.700703
ulm	0.694154
VIPER	0.6998
MWU test	0.699993
z-score	0.709058
KARP	0.549267
KS test	0.684232
KSEA	0.692505
PCA	0.668885
UQ	0.665325
X² test	0.52386
fgsea	0.696084
Fisher	0.632668
lm RoKAI	0.647062
mean	0.704786
median	0.689466
mlm	0.657873
norm mean	0.693047
n targets	0.491363
PTM-SEA	0.70034
ulm	0.692508
VIPER	0.697512
MWU test	0.69194
z-score	0.709345
KARP	0.562346
KS test	0.69844
KSEA	0.703368
PCA	0.672543
UQ	0.683516
X² test	0.519456
fgsea	0.707236
Fisher	0.638576
lm RoKAI	0.655896
mean	0.718509
median	0.707294
mlm	0.662856
norm mean	0.705383
n targets	0.487258
PTM-SEA	0.711396
ulm	0.703376
VIPER	0.708235
MWU test	0.707244
z-score	0.721204
KARP	0.555593
KS test	0.6736
KSEA	0.675596
PCA	0.657677
UQ	0.658253
X² test	0.51336
fgsea	0.680618
Fisher	0.612782
lm RoKAI	0.6346
mean	0.688505
median	0.677336
mlm	0.643023
norm mean	0.677438
n targets	0.521089
PTM-SEA	0.68429
ulm	0.675605
VIPER	0.680224
MWU test	0.678404
z-score	0.693724
KARP	0.553897
KS test	0.696788
KSEA	0.694842
PCA	0.668496
UQ	0.680353
X² test	0.50944
fgsea	0.698278
Fisher	0.631336
lm RoKAI	0.646955
mean	0.708307
median	0.69917
mlm	0.657936
norm mean	0.697309
n targets	0.510604
PTM-SEA	0.702875
ulm	0.694845
VIPER	0.700527
MWU test	0.703148
z-score	0.713372
KARP	0.557355
KS test	0.695949
KSEA	0.695434
PCA	0.669914
UQ	0.674019
X² test	0.512486
fgsea	0.694066
Fisher	0.62503
lm RoKAI	0.627637
mean	0.706203
median	0.701719
mlm	0.640527
norm mean	0.698663
n targets	0.518183
PTM-SEA	0.703839
ulm	0.695439
VIPER	0.701829
MWU test	0.701226
z-score	0.711616
KARP	0.543185
KS test	0.685777
KSEA	0.694988
PCA	0.67343
UQ	0.671024
X² test	0.512525
fgsea	0.699718
Fisher	0.632083
lm RoKAI	0.641867
mean	0.707844
median	0.692056
mlm	0.651054
norm mean	0.696042
n targets	0.524091
PTM-SEA	0.702316
ulm	0.694985
VIPER	0.697579
MWU test	0.695362
z-score	0.712687
KARP	0.542249
KS test	0.697141
KSEA	0.709306
PCA	0.673176
UQ	0.690837
X² test	0.514307
fgsea	0.715222
Fisher	0.631749
lm RoKAI	0.65656
mean	0.720392
median	0.702539
mlm	0.668675
norm mean	0.710534
n targets	0.516469
PTM-SEA	0.718281
ulm	0.709312
VIPER	0.713876
MWU test	0.704984
z-score	0.725179
KARP	0.560033
KS test	0.703607
KSEA	0.707638
PCA	0.677752
UQ	0.680667
X² test	0.512944
fgsea	0.704268
Fisher	0.638741
lm RoKAI	0.655233
mean	0.716087
median	0.70734
mlm	0.663354
norm mean	0.708254
n targets	0.494465
PTM-SEA	0.711313
ulm	0.707646
VIPER	0.711811
MWU test	0.70954
z-score	0.721135
KARP	0.550015
KS test	0.697986
KSEA	0.693537
PCA	0.669325
UQ	0.666922
X² test	0.509185
fgsea	0.687949
Fisher	0.620769
lm RoKAI	0.640372
mean	0.703913
median	0.698845
mlm	0.648287
norm mean	0.695167
n targets	0.509052
PTM-SEA	0.697884
ulm	0.693545
VIPER	0.699018
MWU test	0.702498
z-score	0.708221
KARP	0.557234
KS test	0.704213
KSEA	0.708907
PCA	0.676009
UQ	0.680268
X² test	0.509617
fgsea	0.710883
Fisher	0.635018
lm RoKAI	0.648298
mean	0.719797
median	0.706531
mlm	0.659299
norm mean	0.708816
n targets	0.494129
PTM-SEA	0.717766
ulm	0.708904
VIPER	0.713532
MWU test	0.709185
z-score	0.724403
KARP	0.558819
KS test	0.696846
KSEA	0.702779
PCA	0.681686
UQ	0.675043
X² test	0.513781
fgsea	0.703737
Fisher	0.632756
lm RoKAI	0.645622
mean	0.715054
median	0.702041
mlm	0.656549
norm mean	0.704155
n targets	0.499745
PTM-SEA	0.709854
ulm	0.702779
VIPER	0.706049
MWU test	0.704634
z-score	0.719285
KARP	0.55967
KS test	0.700557
KSEA	0.711511
PCA	0.671973
UQ	0.681843
X² test	0.518548
fgsea	0.711057
Fisher	0.640546
lm RoKAI	0.655167
mean	0.71871
median	0.703211
mlm	0.664989
norm mean	0.712329
n targets	0.518785
PTM-SEA	0.714231
ulm	0.711514
VIPER	0.714683
MWU test	0.708103
z-score	0.723236
KARP	0.562393
KS test	0.700524
KSEA	0.698608
PCA	0.661771
UQ	0.681391
X² test	0.517382
fgsea	0.698605
Fisher	0.616076
lm RoKAI	0.643808
mean	0.708791
median	0.701122
mlm	0.655379
norm mean	0.699952
n targets	0.491873
PTM-SEA	0.704607
ulm	0.698614
VIPER	0.702894
MWU test	0.70785
z-score	0.713694
KARP	0.55276
KS test	0.693975
KSEA	0.6983
PCA	0.668524
UQ	0.681799
X² test	0.51718
fgsea	0.699382
Fisher	0.635694
lm RoKAI	0.650784
mean	0.710082
median	0.69779
mlm	0.658784
norm mean	0.700238
n targets	0.488767
PTM-SEA	0.704786
ulm	0.698297
VIPER	0.702963
MWU test	0.699024
z-score	0.713507
KARP	0.548105
KS test	0.698066
KSEA	0.704604
PCA	0.682214
UQ	0.688026
X² test	0.52699
fgsea	0.707153
Fisher	0.632127
lm RoKAI	0.648975
mean	0.716221
median	0.700177
mlm	0.65866
norm mean	0.705369
n targets	0.516267
PTM-SEA	0.712411
ulm	0.704601
VIPER	0.709837
MWU test	0.706377
z-score	0.721449
KARP	0.546577
KS test	0.693711
KSEA	0.696296
PCA	0.673664
UQ	0.675274
X² test	0.514333
fgsea	0.698297
Fisher	0.631976
lm RoKAI	0.645366
mean	0.707473
median	0.698498
mlm	0.655671
norm mean	0.697782
n targets	0.495627
PTM-SEA	0.701122
ulm	0.696304
VIPER	0.70176
MWU test	0.70059
z-score	0.712301
KARP	0.558508
KS test	0.705691
KSEA	0.705157
PCA	0.669705
UQ	0.681383
X² test	0.522443
fgsea	0.703233
Fisher	0.629231
lm RoKAI	0.638145
mean	0.714641
median	0.709925
mlm	0.652205
norm mean	0.705557
n targets	0.500709
PTM-SEA	0.710385
ulm	0.705155
VIPER	0.710534
MWU test	0.712486
z-score	0.720461
KARP	0.556653
KS test	0.693287
KSEA	0.695508
PCA	0.669303
UQ	0.669763
X² test	0.514865
fgsea	0.696662
Fisher	0.62054
lm RoKAI	0.644975
mean	0.707753
median	0.69683
mlm	0.652824
norm mean	0.697664
n targets	0.50389
PTM-SEA	0.702005
ulm	0.695514
VIPER	0.699819
MWU test	0.698553
z-score	0.712392
KARP	0.571821
KS test	0.698292
KSEA	0.706091
PCA	0.672579
UQ	0.681042
X² test	0.527805
fgsea	0.708552
Fisher	0.628875
lm RoKAI	0.652097
mean	0.717435
median	0.700549
mlm	0.662663
norm mean	0.707395
n targets	0.524117
PTM-SEA	0.714432
ulm	0.706096
VIPER	0.710212
MWU test	0.70619
z-score	0.721774
KARP	0.557666
KS test	0.690068
KSEA	0.69172
PCA	0.656785
UQ	0.67316
X² test	0.516968
fgsea	0.687238
Fisher	0.624891
lm RoKAI	0.649397
mean	0.700406
median	0.692758
mlm	0.657154
norm mean	0.693174
n targets	0.491385
PTM-SEA	0.696169
ulm	0.691726
VIPER	0.698636
MWU test	0.69689
z-score	0.704753
KARP	0.553936
KS test	0.690603
KSEA	0.690575
PCA	0.663197
UQ	0.673097
X² test	0.51707
fgsea	0.693022
Fisher	0.620602
lm RoKAI	0.642715
mean	0.703552
median	0.691087
mlm	0.649416
norm mean	0.691808
n targets	0.484242
PTM-SEA	0.698952
ulm	0.690583
VIPER	0.697058
MWU test	0.694699
z-score	0.707305
KARP	0.559298
KS test	0.700593
KSEA	0.708662
PCA	0.681143
UQ	0.688728
X² test	0.536556
fgsea	0.708546
Fisher	0.634483
lm RoKAI	0.659315
mean	0.718826
median	0.704855
mlm	0.668034
norm mean	0.708799
n targets	0.492454
PTM-SEA	0.71615
ulm	0.708667
VIPER	0.713532
MWU test	0.707302
z-score	0.722793
KARP	0.567337
KS test	0.700023
KSEA	0.706421
PCA	0.677201
UQ	0.683563
X² test	0.518848
fgsea	0.712918
Fisher	0.637465
lm RoKAI	0.661628
mean	0.719426
median	0.700643
mlm	0.669691
norm mean	0.708235
n targets	0.494657
PTM-SEA	0.715489
ulm	0.706421
VIPER	0.712354
MWU test	0.708169
z-score	0.722292
KARP	0.547265
KS test	0.705675
KSEA	0.705507
PCA	0.67983
UQ	0.676755
X² test	0.518363
fgsea	0.70404
Fisher	0.645735
lm RoKAI	0.66361
mean	0.714355
median	0.706424
mlm	0.673518
norm mean	0.706983
n targets	0.49827
PTM-SEA	0.711239
ulm	0.705501
VIPER	0.711883
MWU test	0.711002
z-score	0.71917
KARP	0.552284
KS test	0.705887
KSEA	0.708409
PCA	0.672188
UQ	0.686528
X² test	0.519227
fgsea	0.708499
Fisher	0.62904
lm RoKAI	0.659236
mean	0.722085
median	0.710683
mlm	0.667092
norm mean	0.709477
n targets	0.495138
PTM-SEA	0.717978
ulm	0.708406
VIPER	0.713997
MWU test	0.713058
z-score	0.725851
KARP	0.555626
KS test	0.698594
KSEA	0.69966
PCA	0.670338
UQ	0.66951
X² test	0.538965
fgsea	0.705168
Fisher	0.628934
lm RoKAI	0.645939
mean	0.709039
median	0.696111
mlm	0.655368
norm mean	0.701939
n targets	0.494208
PTM-SEA	0.708409
ulm	0.69966
VIPER	0.703916
MWU test	0.701851
z-score	0.714702
KARP	0.566216
KS test	0.689862
KSEA	0.700029
PCA	0.687349
UQ	0.676505
X² test	0.513191
fgsea	0.702355
Fisher	0.635968
lm RoKAI	0.652372
mean	0.710586
median	0.697879
mlm	0.664017
norm mean	0.702058
n targets	0.508566
PTM-SEA	0.704992
ulm	0.700029
VIPER	0.702784
MWU test	0.697733
z-score	0.715539
KARP	0.564411
KS test	0.697265
KSEA	0.697111
PCA	0.66557
UQ	0.680656
X² test	0.516392
fgsea	0.696012
Fisher	0.622456
lm RoKAI	0.646054
mean	0.706696
median	0.698806
mlm	0.658118
norm mean	0.698047
n targets	0.492087
PTM-SEA	0.70342
ulm	0.697116
VIPER	0.703613
MWU test	0.701166
z-score	0.713166
KARP	0.551249
KS test	0.696557
KSEA	0.701802
PCA	0.669556
UQ	0.676645
X² test	0.522062
fgsea	0.709485
Fisher	0.632999
lm RoKAI	0.653105
mean	0.714242
median	0.698333
mlm	0.663395
norm mean	0.704001
n targets	0.493403
PTM-SEA	0.71033
ulm	0.70181
VIPER	0.706655
MWU test	0.702033
z-score	0.718438
KARP	0.558351
KS test	0.690581
KSEA	0.69349
PCA	0.666371
UQ	0.668546
X² test	0.511795
fgsea	0.691929
Fisher	0.619508
lm RoKAI	0.642902
mean	0.704521
median	0.692436
mlm	0.654077
norm mean	0.695024
n targets	0.487851
PTM-SEA	0.701218
ulm	0.693499
VIPER	0.699305
MWU test	0.695484
z-score	0.709094
KARP	0.558189
KS test	0.700164
KSEA	0.704455
PCA	0.674751
UQ	0.686179
X² test	0.522606
fgsea	0.703941
Fisher	0.630193
lm RoKAI	0.645408
mean	0.715908
median	0.704144
mlm	0.653716
norm mean	0.704568
n targets	0.492138
PTM-SEA	0.710974
ulm	0.704458
VIPER	0.709788
MWU test	0.707186
z-score	0.719952
KARP	0.543942
KS test	0.701529
KSEA	0.700877
PCA	0.677432
UQ	0.675326
X² test	0.514425
fgsea	0.698969
Fisher	0.630542
lm RoKAI	0.648502
mean	0.710399
median	0.701223
mlm	0.660083
norm mean	0.702561
n targets	0.519309
PTM-SEA	0.707035
ulm	0.700874
VIPER	0.707382
MWU test	0.70657
z-score	0.716629
KARP	0.557674
KS test	0.697708
KSEA	0.696164
PCA	0.668177
UQ	0.67632
X² test	0.520284
fgsea	0.697289
Fisher	0.62802
lm RoKAI	0.647836
mean	0.709108
median	0.695841
mlm	0.658011
norm mean	0.697485
n targets	0.49389
PTM-SEA	0.704472
ulm	0.696169
VIPER	0.700387
MWU test	0.701628
z-score	0.712846
KARP	0.562841
KS test	0.701964
KSEA	0.699109
PCA	0.66595
UQ	0.673856
X² test	0.518891
fgsea	0.697716
Fisher	0.625051
lm RoKAI	0.644673
mean	0.709942
median	0.703822
mlm	0.656783
norm mean	0.700136
n targets	0.514882
PTM-SEA	0.705234
ulm	0.699117
VIPER	0.70334
MWU test	0.704618
z-score	0.714977
KARP	0.558764
KS test	0.701457
KSEA	0.703919
PCA	0.6767
UQ	0.679026
X² test	0.52
fgsea	0.706674
Fisher	0.629478
lm RoKAI	0.664196
mean	0.716709
median	0.703316
mlm	0.671624
norm mean	0.704227
n targets	0.490325
PTM-SEA	0.712109
ulm	0.70393
VIPER	0.707646
MWU test	0.704576
z-score	0.721122
KARP	0.552967
KS test	0.704656
KSEA	0.704984
PCA	0.681226
UQ	0.677755
X² test	0.523282
fgsea	0.70445
Fisher	0.629603
lm RoKAI	0.652791
mean	0.717813
median	0.707685
mlm	0.66424
norm mean	0.707098
n targets	0.488612
PTM-SEA	0.711434
ulm	0.704995
VIPER	0.711401
MWU test	0.707313
z-score	0.721647
KARP	0.560881
KS test	0.703685
KSEA	0.701584
PCA	0.676155
UQ	0.682757
X² test	0.522132
fgsea	0.698856
Fisher	0.620294
lm RoKAI	0.64576
mean	0.713303
median	0.706493
mlm	0.653088
norm mean	0.702614
n targets	0.507253
PTM-SEA	0.707101
ulm	0.701584
VIPER	0.706283
MWU test	0.706961
z-score	0.716596
KARP	0.56566
KS test	0.704067
KSEA	0.704714
PCA	0.679519
UQ	0.676331
X² test	0.521586
fgsea	0.703946
Fisher	0.6296
lm RoKAI	0.664009
mean	0.714501
median	0.702363
mlm	0.672942
norm mean	0.70652
n targets	0.502829
PTM-SEA	0.710091
ulm	0.704714
VIPER	0.708896
MWU test	0.708577
z-score	0.719065
KARP	0.544606
KS test	0.70791
KSEA	0.70687
PCA	0.678234
UQ	0.684433
X² test	0.511952
fgsea	0.706168
Fisher	0.621182
lm RoKAI	0.65466
mean	0.717449
median	0.709705
mlm	0.667026
norm mean	0.709353
n targets	0.499499
PTM-SEA	0.71327
ulm	0.706867
VIPER	0.710952
MWU test	0.710804
z-score	0.723082
KARP	0.548664
KS test	0.703054
KSEA	0.706754
PCA	0.682385
UQ	0.677889
X² test	0.52638
fgsea	0.704345
Fisher	0.630587
lm RoKAI	0.65411
mean	0.71558
median	0.708334
mlm	0.665025
norm mean	0.709056
n targets	0.489513
PTM-SEA	0.711376
ulm	0.706754
VIPER	0.711225
MWU test	0.709661
z-score	0.721009
KARP	0.54664
KS test	0.698798
KSEA	0.704819
PCA	0.678572
UQ	0.673738
X² test	0.524179
fgsea	0.703679
Fisher	0.631296
lm RoKAI	0.656684
mean	0.713323
median	0.704714
mlm	0.667717
norm mean	0.705895
n targets	0.521297
PTM-SEA	0.709446
ulm	0.704827
VIPER	0.710581
MWU test	0.705267
z-score	0.718622
KARP	0.553443
KS test	0.698713
KSEA	0.706713
PCA	0.669639
UQ	0.677176
X² test	0.524146
fgsea	0.707767
Fisher	0.627308
lm RoKAI	0.648383
mean	0.71724
median	0.69961
mlm	0.659825
norm mean	0.707296
n targets	0.513762
PTM-SEA	0.712714
ulm	0.706716
VIPER	0.710897
MWU test	0.706082
z-score	0.722234
KARP	0.556336
KS test	0.695156
KSEA	0.69689
PCA	0.666561
UQ	0.675621
X² test	0.510303
fgsea	0.695225
Fisher	0.62627
lm RoKAI	0.642437
mean	0.710231
median	0.699024
mlm	0.653132
norm mean	0.697738
n targets	0.499795
PTM-SEA	0.704984
ulm	0.696888
VIPER	0.701975
MWU test	0.699252
z-score	0.71457
KARP	0.555169
KS test	0.684642
KSEA	0.694949
PCA	0.673812
UQ	0.668896
X² test	0.507637
fgsea	0.699459
Fisher	0.628838
lm RoKAI	0.637121
mean	0.707987
median	0.688045
mlm	0.649171
norm mean	0.695517
n targets	0.497365
PTM-SEA	0.702743
ulm	0.694949
VIPER	0.698437
MWU test	0.692827
z-score	0.71242
KARP	0.557195
KS test	0.695269
KSEA	0.704029
PCA	0.682757
UQ	0.674858
X² test	0.521846
fgsea	0.707208
Fisher	0.63424
lm RoKAI	0.652879
mean	0.713075
median	0.695148
mlm	0.665614
norm mean	0.706126
n targets	0.493557
PTM-SEA	0.710462
ulm	0.704026
VIPER	0.706765
MWU test	0.703745
z-score	0.719181
KARP	0.558508
KS test	0.697518
KSEA	0.702173
PCA	0.672747
UQ	0.673493
X² test	0.519272
fgsea	0.700929
Fisher	0.635882
lm RoKAI	0.648717
mean	0.710418
median	0.701053
mlm	0.660582
norm mean	0.703726
n targets	0.497721
PTM-SEA	0.707079
ulm	0.702173
VIPER	0.706905
MWU test	0.703987
z-score	0.715591
KARP	0.561085
KS test	0.707489
KSEA	0.708775
PCA	0.684915
UQ	0.68992
X² test	0.517938
fgsea	0.708381
Fisher	0.637231
lm RoKAI	0.656678
mean	0.722126
median	0.714883
mlm	0.667371
norm mean	0.709964
n targets	0.496785
PTM-SEA	0.716466
ulm	0.708766
VIPER	0.714773
MWU test	0.712555
z-score	0.726782
KARP	0.560072
KS test	0.700816
KSEA	0.704455
PCA	0.659203
UQ	0.672805
X² test	0.531185
fgsea	0.702729
Fisher	0.640467
lm RoKAI	0.650399
mean	0.714658
median	0.707065
mlm	0.659962
norm mean	0.704409
n targets	0.509577
PTM-SEA	0.711241
ulm	0.704458
VIPER	0.708923
MWU test	0.705873
z-score	0.718884
KARP	0.56337
KS test	0.694107
KSEA	0.701386
PCA	0.6792
UQ	0.673534
X² test	0.525584
fgsea	0.702498
Fisher	0.634489
lm RoKAI	0.654165
mean	0.714991
median	0.699662
mlm	0.662624
norm mean	0.702633
n targets	0.484676
PTM-SEA	0.707932
ulm	0.701391
VIPER	0.706118
MWU test	0.700166
z-score	0.718534
KARP	0.56185
KS test	0.699467
KSEA	0.702281
PCA	0.669958
UQ	0.675806
X² test	0.515601
fgsea	0.702104
Fisher	0.625311
lm RoKAI	0.656279
mean	0.711594
median	0.699602
mlm	0.665149
norm mean	0.703057
n targets	0.509284
PTM-SEA	0.707888
ulm	0.702289
VIPER	0.707181
MWU test	0.70464
z-score	0.716673
KARP	0.566572
KS test	0.697334
KSEA	0.70091
PCA	0.669884
UQ	0.674195
X² test	0.510654
fgsea	0.703514
Fisher	0.633229
lm RoKAI	0.654677
mean	0.712921
median	0.702746
mlm	0.663505
norm mean	0.702958
n targets	0.517884
PTM-SEA	0.708998
ulm	0.700915
VIPER	0.706693
MWU test	0.70393
z-score	0.716246
KARP	0.553019
KS test	0.710881
KSEA	0.708744
PCA	0.678176
UQ	0.687335
X² test	0.52245
fgsea	0.706749
Fisher	0.629884
lm RoKAI	0.65343
mean	0.721513
median	0.709323
mlm	0.662847
norm mean	0.707905
n targets	0.492178
PTM-SEA	0.716736
ulm	0.708747
VIPER	0.714479
MWU test	0.714137
z-score	0.725449
KARP	0.566181
KS test	0.699547
KSEA	0.704783
PCA	0.673705
UQ	0.680191
X² test	0.527556
fgsea	0.703696
Fisher	0.635628
lm RoKAI	0.658063
mean	0.715842
median	0.704761
mlm	0.667516
norm mean	0.706314
n targets	0.514789
PTM-SEA	0.710732
ulm	0.704788
VIPER	0.70769
MWU test	0.707368
z-score	0.71958
KARP	0.552493
KS test	0.710509
KSEA	0.709656
PCA	0.689925
UQ	0.687015
X² test	0.528358
fgsea	0.711013
Fisher	0.628368
lm RoKAI	0.649581
mean	0.72151
median	0.70954
mlm	0.659205
norm mean	0.711894
n targets	0.508319
PTM-SEA	0.71585
ulm	0.709661
VIPER	0.714677
MWU test	0.713711
z-score	0.726286
KARP	0.563037
KS test	0.690468
KSEA	0.692464
PCA	0.668329
UQ	0.666283
X² test	0.509299
fgsea	0.697157
Fisher	0.6201
lm RoKAI	0.646399
mean	0.705446
median	0.692755
mlm	0.655062
norm mean	0.693369
n targets	0.498264
PTM-SEA	0.701075
ulm	0.692469
VIPER	0.69762
MWU test	0.695844
z-score	0.709628
KARP	0.565314
KS test	0.69593
KSEA	0.700899
PCA	0.67512
UQ	0.669204
X² test	0.516154
fgsea	0.698124
Fisher	0.622654
lm RoKAI	0.655244
mean	0.708056
median	0.691916
mlm	0.665763
norm mean	0.702787
n targets	0.517107
PTM-SEA	0.705292
ulm	0.700907
VIPER	0.703109
MWU test	0.700527
z-score	0.712962
KARP	0.552361
KS test	0.691351
KSEA	0.700824
PCA	0.674374
UQ	0.676541
X² test	0.520753
fgsea	0.705826
Fisher	0.628849
lm RoKAI	0.647024
mean	0.712029
median	0.693562
mlm	0.658679
norm mean	0.701507
n targets	0.489086
PTM-SEA	0.7063
ulm	0.70083
VIPER	0.703296
MWU test	0.697306
z-score	0.71574
KARP	0.560796
KS test	0.709603
KSEA	0.707932
PCA	0.674385
UQ	0.685168
X² test	0.5196
fgsea	0.707674
Fisher	0.629629
lm RoKAI	0.655635
mean	0.71803
median	0.710259
mlm	0.666294
norm mean	0.709122
n targets	0.51648
PTM-SEA	0.712466
ulm	0.707941
VIPER	0.712786
MWU test	0.713967
z-score	0.722369
KARP	0.559441
KS test	0.707541
KSEA	0.715318
PCA	0.68388
UQ	0.689339
X² test	0.538544
fgsea	0.715492
Fisher	0.647295
lm RoKAI	0.666151
mean	0.727748
median	0.715407
mlm	0.673474
norm mean	0.717193
n targets	0.512121
PTM-SEA	0.721612
ulm	0.715316
VIPER	0.721389
MWU test	0.716742
z-score	0.731043
KARP	0.546497
KS test	0.709964
KSEA	0.714564
PCA	0.686195
UQ	0.688714
X² test	0.530832
fgsea	0.716009
Fisher	0.638931
lm RoKAI	0.661474
mean	0.725912
median	0.714129
mlm	0.670451
norm mean	0.715808
n targets	0.51924
PTM-SEA	0.718806
ulm	0.714564
VIPER	0.718369
MWU test	0.715797
z-score	0.729802
KARP	0.556752
KS test	0.706487
KSEA	0.704516
PCA	0.680097
UQ	0.680538
X² test	0.514003
fgsea	0.701529
Fisher	0.634694
lm RoKAI	0.648593
mean	0.716868
median	0.706396
mlm	0.656282
norm mean	0.705647
n targets	0.516487
PTM-SEA	0.712486
ulm	0.704521
VIPER	0.708918
MWU test	0.710016
z-score	0.721328
KARP	0.558627
KS test	0.697807
KSEA	0.701523
PCA	0.671492
UQ	0.681521
X² test	0.529231
fgsea	0.700855
Fisher	0.628566
lm RoKAI	0.648408
mean	0.7137
median	0.700235
mlm	0.658517
norm mean	0.703833
n targets	0.52186
PTM-SEA	0.70845
ulm	0.701532
VIPER	0.704524
MWU test	0.7029
z-score	0.717576
KARP	0.551257
KS test	0.692753
KSEA	0.692444
PCA	0.670765
UQ	0.672403
X² test	0.516139
fgsea	0.686837
Fisher	0.613757
lm RoKAI	0.634759
mean	0.700103
median	0.695585
mlm	0.645815
norm mean	0.692882
n targets	0.490948
PTM-SEA	0.694636
ulm	0.692444
VIPER	0.696667
MWU test	0.696824
z-score	0.705185
KARP	0.557391
KS test	0.695789
KSEA	0.689245
PCA	0.669042
UQ	0.667627
X² test	0.498511
fgsea	0.689295
Fisher	0.62243
lm RoKAI	0.643169
mean	0.702572
median	0.696175
mlm	0.654534
norm mean	0.691437
n targets	0.523184
PTM-SEA	0.696656
ulm	0.689251
VIPER	0.696709
MWU test	0.69724
z-score	0.70671
KARP	0.544727
KS test	0.708461
KSEA	0.716725
PCA	0.693028
UQ	0.690889
X² test	0.525814
fgsea	0.716918
Fisher	0.637968
lm RoKAI	0.663068
mean	0.727233
median	0.714501
mlm	0.673391
norm mean	0.717826
n targets	0.482165
PTM-SEA	0.722798
ulm	0.716731
VIPER	0.722198
MWU test	0.718036
z-score	0.731186
KARP	0.551406
KS test	0.684549
KSEA	0.693011
PCA	0.666451
UQ	0.669644
X² test	0.502095
fgsea	0.697507
Fisher	0.624337
lm RoKAI	0.636116
mean	0.703525
median	0.686011
mlm	0.646982
norm mean	0.693559
n targets	0.487246
PTM-SEA	0.701278
ulm	0.693025
VIPER	0.697802
MWU test	0.691192
z-score	0.709881
KARP	0.556611
KS test	0.7066
KSEA	0.708764
PCA	0.685427
UQ	0.681507
X² test	0.510871
fgsea	0.709309
Fisher	0.635219
lm RoKAI	0.655472
mean	0.720056
median	0.708455
mlm	0.667401
norm mean	0.709826
n targets	0.509477
PTM-SEA	0.715864
ulm	0.708766
VIPER	0.714605
MWU test	0.710875
z-score	0.725738
KARP	0.555513
KS test	0.704326
KSEA	0.70663
PCA	0.676871
[truncated: 17,001 more rows]

## Sheet: Fig 2f
normalisation	auroc	method	benchmark
global LM	0.64454	KSEA	tumor bench
global LM	0.661383	KSEA	tumor bench
global LM	0.636547	KSEA	tumor bench
global LM	0.654744	KSEA	tumor bench
global LM	0.644258	KSEA	tumor bench
global LM	0.653289	KSEA	tumor bench
global LM	0.644645	KSEA	tumor bench
global LM	0.643993	KSEA	tumor bench
global LM	0.650512	KSEA	tumor bench
global LM	0.638807	KSEA	tumor bench
global LM	0.648496	KSEA	tumor bench
global LM	0.638809	KSEA	tumor bench
global LM	0.640334	KSEA	tumor bench
global LM	0.641929	KSEA	tumor bench
global LM	0.654097	KSEA	tumor bench
global LM	0.646298	KSEA	tumor bench
global LM	0.631658	KSEA	tumor bench
global LM	0.646668	KSEA	tumor bench
global LM	0.648668	KSEA	tumor bench
global LM	0.644909	KSEA	tumor bench
global LM	0.646479	KSEA	tumor bench
global LM	0.652435	KSEA	tumor bench
global LM	0.654756	KSEA	tumor bench
global LM	0.648615	KSEA	tumor bench
global LM	0.641632	KSEA	tumor bench
global LM	0.64312	KSEA	tumor bench
global LM	0.640179	KSEA	tumor bench
global LM	0.645577	KSEA	tumor bench
global LM	0.638264	KSEA	tumor bench
global LM	0.638683	KSEA	tumor bench
global LM	0.653266	KSEA	tumor bench
global LM	0.655974	KSEA	tumor bench
global LM	0.651101	KSEA	tumor bench
global LM	0.65306	KSEA	tumor bench
global LM	0.645761	KSEA	tumor bench
global LM	0.646172	KSEA	tumor bench
global LM	0.641435	KSEA	tumor bench
global LM	0.643166	KSEA	tumor bench
global LM	0.63787	KSEA	tumor bench
global LM	0.641955	KSEA	tumor bench
global LM	0.649662	KSEA	tumor bench
global LM	0.656853	KSEA	tumor bench
global LM	0.656814	KSEA	tumor bench
global LM	0.632392	KSEA	tumor bench
global LM	0.645207	KSEA	tumor bench
global LM	0.651504	KSEA	tumor bench
global LM	0.637745	KSEA	tumor bench
global LM	0.640544	KSEA	tumor bench
global LM	0.64688	KSEA	tumor bench
global LM	0.641957	KSEA	tumor bench
global LM	0.646104	KSEA	tumor bench
global LM	0.643275	KSEA	tumor bench
global LM	0.650375	KSEA	tumor bench
global LM	0.649529	KSEA	tumor bench
global LM	0.652177	KSEA	tumor bench
global LM	0.645499	KSEA	tumor bench
global LM	0.648773	KSEA	tumor bench
global LM	0.648142	KSEA	tumor bench
global LM	0.6495	KSEA	tumor bench
global LM	0.647228	KSEA	tumor bench
global LM	0.654896	KSEA	tumor bench
global LM	0.648996	KSEA	tumor bench
global LM	0.649751	KSEA	tumor bench
global LM	0.647819	KSEA	tumor bench
global LM	0.64431	KSEA	tumor bench
global LM	0.642842	KSEA	tumor bench
global LM	0.628324	KSEA	tumor bench
global LM	0.638255	KSEA	tumor bench
global LM	0.644651	KSEA	tumor bench
global LM	0.650459	KSEA	tumor bench
global LM	0.643946	KSEA	tumor bench
global LM	0.650021	KSEA	tumor bench
global LM	0.654875	KSEA	tumor bench
global LM	0.630684	KSEA	tumor bench
global LM	0.637208	KSEA	tumor bench
global LM	0.638842	KSEA	tumor bench
global LM	0.650597	KSEA	tumor bench
global LM	0.643482	KSEA	tumor bench
global LM	0.654034	KSEA	tumor bench
global LM	0.641433	KSEA	tumor bench
global LM	0.655404	KSEA	tumor bench
global LM	0.654173	KSEA	tumor bench
global LM	0.641272	KSEA	tumor bench
global LM	0.640486	KSEA	tumor bench
global LM	0.644972	KSEA	tumor bench
global LM	0.653206	KSEA	tumor bench
global LM	0.637049	KSEA	tumor bench
global LM	0.656394	KSEA	tumor bench
global LM	0.651937	KSEA	tumor bench
global LM	0.646032	KSEA	tumor bench
global LM	0.647246	KSEA	tumor bench
global LM	0.642999	KSEA	tumor bench
global LM	0.635611	KSEA	tumor bench
global LM	0.6532	KSEA	tumor bench
global LM	0.632155	KSEA	tumor bench
global LM	0.647061	KSEA	tumor bench
global LM	0.645734	KSEA	tumor bench
global LM	0.649047	KSEA	tumor bench
global LM	0.647045	KSEA	tumor bench
global LM	0.642204	KSEA	tumor bench
global LM	0.642114	KSEA	tumor bench
global LM	0.6404	KSEA	tumor bench
global LM	0.650142	KSEA	tumor bench
global LM	0.638126	KSEA	tumor bench
global LM	0.643266	KSEA	tumor bench
global LM	0.647012	KSEA	tumor bench
global LM	0.650589	KSEA	tumor bench
global LM	0.641464	KSEA	tumor bench
global LM	0.650864	KSEA	tumor bench
global LM	0.652214	KSEA	tumor bench
global LM	0.647637	KSEA	tumor bench
global LM	0.645553	KSEA	tumor bench
global LM	0.649253	KSEA	tumor bench
global LM	0.648835	KSEA	tumor bench
global LM	0.644604	KSEA	tumor bench
global LM	0.643413	KSEA	tumor bench
global LM	0.641787	KSEA	tumor bench
global LM	0.64069	KSEA	tumor bench
global LM	0.649977	KSEA	tumor bench
global LM	0.643618	KSEA	tumor bench
global LM	0.646689	KSEA	tumor bench
global LM	0.653826	KSEA	tumor bench
global LM	0.657378	KSEA	tumor bench
global LM	0.643087	KSEA	tumor bench
global LM	0.630719	KSEA	tumor bench
global LM	0.647936	KSEA	tumor bench
global LM	0.64765	KSEA	tumor bench
global LM	0.649646	KSEA	tumor bench
global LM	0.650148	KSEA	tumor bench
global LM	0.645894	KSEA	tumor bench
global LM	0.642641	KSEA	tumor bench
global LM	0.655052	KSEA	tumor bench
global LM	0.653795	KSEA	tumor bench
global LM	0.647539	KSEA	tumor bench
global LM	0.64438	KSEA	tumor bench
global LM	0.646522	KSEA	tumor bench
global LM	0.646878	KSEA	tumor bench
global LM	0.640184	KSEA	tumor bench
global LM	0.640714	KSEA	tumor bench
global LM	0.661693	KSEA	tumor bench
global LM	0.649599	KSEA	tumor bench
global LM	0.639801	KSEA	tumor bench
global LM	0.650385	KSEA	tumor bench
global LM	0.647576	KSEA	tumor bench
global LM	0.648759	KSEA	tumor bench
global LM	0.637319	KSEA	tumor bench
global LM	0.649512	KSEA	tumor bench
global LM	0.650656	KSEA	tumor bench
global LM	0.644557	KSEA	tumor bench
global LM	0.640146	KSEA	tumor bench
global LM	0.648467	KSEA	tumor bench
global LM	0.649004	KSEA	tumor bench
global LM	0.64958	KSEA	tumor bench
global LM	0.640896	KSEA	tumor bench
global LM	0.649498	KSEA	tumor bench
global LM	0.646759	KSEA	tumor bench
global LM	0.644135	KSEA	tumor bench
global LM	0.653346	KSEA	tumor bench
global LM	0.648179	KSEA	tumor bench
global LM	0.64561	KSEA	tumor bench
global LM	0.656909	KSEA	tumor bench
global LM	0.639803	KSEA	tumor bench
global LM	0.660561	KSEA	tumor bench
global LM	0.641402	KSEA	tumor bench
global LM	0.652188	KSEA	tumor bench
global LM	0.660884	KSEA	tumor bench
global LM	0.647368	KSEA	tumor bench
global LM	0.650039	KSEA	tumor bench
global LM	0.646059	KSEA	tumor bench
global LM	0.638626	KSEA	tumor bench
global LM	0.642552	KSEA	tumor bench
global LM	0.644059	KSEA	tumor bench
global LM	0.651904	KSEA	tumor bench
global LM	0.638706	KSEA	tumor bench
global LM	0.643723	KSEA	tumor bench
global LM	0.638998	KSEA	tumor bench
global LM	0.647656	KSEA	tumor bench
global LM	0.646063	KSEA	tumor bench
global LM	0.6561	KSEA	tumor bench
global LM	0.647413	KSEA	tumor bench
global LM	0.643522	KSEA	tumor bench
global LM	0.642367	KSEA	tumor bench
global LM	0.648839	KSEA	tumor bench
global LM	0.654087	KSEA	tumor bench
global LM	0.651083	KSEA	tumor bench
global LM	0.639749	KSEA	tumor bench
global LM	0.651122	KSEA	tumor bench
global LM	0.648479	KSEA	tumor bench
global LM	0.637204	KSEA	tumor bench
global LM	0.637716	KSEA	tumor bench
global LM	0.640616	KSEA	tumor bench
global LM	0.645816	KSEA	tumor bench
global LM	0.656804	KSEA	tumor bench
global LM	0.654647	KSEA	tumor bench
global LM	0.652928	KSEA	tumor bench
global LM	0.652204	KSEA	tumor bench
global LM	0.633676	KSEA	tumor bench
global LM	0.656207	KSEA	tumor bench
global LM	0.663733	KSEA	tumor bench
global LM	0.653035	KSEA	tumor bench
global LM	0.651309	KSEA	tumor bench
global LM	0.650671	KSEA	tumor bench
global LM	0.644125	KSEA	tumor bench
global LM	0.647843	KSEA	tumor bench
global LM	0.641363	KSEA	tumor bench
global LM	0.645899	KSEA	tumor bench
global LM	0.637726	KSEA	tumor bench
global LM	0.642361	KSEA	tumor bench
global LM	0.646396	KSEA	tumor bench
global LM	0.643161	KSEA	tumor bench
global LM	0.656421	KSEA	tumor bench
global LM	0.650628	KSEA	tumor bench
global LM	0.648547	KSEA	tumor bench
global LM	0.639297	KSEA	tumor bench
global LM	0.649665	KSEA	tumor bench
global LM	0.645102	KSEA	tumor bench
global LM	0.635619	KSEA	tumor bench
global LM	0.651558	KSEA	tumor bench
global LM	0.641336	KSEA	tumor bench
global LM	0.648315	KSEA	tumor bench
global LM	0.650142	KSEA	tumor bench
global LM	0.643701	KSEA	tumor bench
global LM	0.646977	KSEA	tumor bench
global LM	0.652206	KSEA	tumor bench
global LM	0.636763	KSEA	tumor bench
global LM	0.635924	KSEA	tumor bench
global LM	0.647664	KSEA	tumor bench
global LM	0.651762	KSEA	tumor bench
global LM	0.651356	KSEA	tumor bench
global LM	0.639688	KSEA	tumor bench
global LM	0.64675	KSEA	tumor bench
global LM	0.65811	KSEA	tumor bench
global LM	0.650677	KSEA	tumor bench
global LM	0.640774	KSEA	tumor bench
global LM	0.652533	KSEA	tumor bench
global LM	0.642639	KSEA	tumor bench
global LM	0.641071	KSEA	tumor bench
global LM	0.640914	KSEA	tumor bench
global LM	0.645652	KSEA	tumor bench
global LM	0.644452	KSEA	tumor bench
global LM	0.652891	KSEA	tumor bench
global LM	0.648601	KSEA	tumor bench
global LM	0.646392	KSEA	tumor bench
global LM	0.644386	KSEA	tumor bench
global LM	0.648936	KSEA	tumor bench
global LM	0.649784	KSEA	tumor bench
global LM	0.643371	KSEA	tumor bench
global LM	0.64625	KSEA	tumor bench
global LM	0.638228	KSEA	tumor bench
global LM	0.638299	KSEA	tumor bench
global LM	0.647275	KSEA	tumor bench
global LM	0.644555	KSEA	tumor bench
global LM	0.643172	KSEA	tumor bench
global LM	0.647255	KSEA	tumor bench
global LM	0.648201	KSEA	tumor bench
global LM	0.651632	KSEA	tumor bench
global LM	0.633063	KSEA	tumor bench
global LM	0.647382	KSEA	tumor bench
global LM	0.652848	KSEA	tumor bench
global LM	0.641112	KSEA	tumor bench
global LM	0.645853	KSEA	tumor bench
global LM	0.652307	KSEA	tumor bench
global LM	0.653324	KSEA	tumor bench
global LM	0.64204	KSEA	tumor bench
global LM	0.648261	KSEA	tumor bench
global LM	0.643157	KSEA	tumor bench
global LM	0.634216	KSEA	tumor bench
global LM	0.648572	KSEA	tumor bench
global LM	0.646606	KSEA	tumor bench
global LM	0.653044	KSEA	tumor bench
global LM	0.648529	KSEA	tumor bench
global LM	0.642262	KSEA	tumor bench
global LM	0.646213	KSEA	tumor bench
global LM	0.640383	KSEA	tumor bench
global LM	0.643056	KSEA	tumor bench
global LM	0.637224	KSEA	tumor bench
global LM	0.653315	KSEA	tumor bench
global LM	0.636782	KSEA	tumor bench
global LM	0.645034	KSEA	tumor bench
global LM	0.647034	KSEA	tumor bench
global LM	0.644723	KSEA	tumor bench
global LM	0.646907	KSEA	tumor bench
global LM	0.646664	KSEA	tumor bench
global LM	0.64054	KSEA	tumor bench
global LM	0.645125	KSEA	tumor bench
global LM	0.653591	KSEA	tumor bench
global LM	0.654126	KSEA	tumor bench
global LM	0.644135	KSEA	tumor bench
global LM	0.643285	KSEA	tumor bench
global LM	0.644254	KSEA	tumor bench
global LM	0.64779	KSEA	tumor bench
global LM	0.645038	KSEA	tumor bench
global LM	0.651465	KSEA	tumor bench
global LM	0.650467	KSEA	tumor bench
global LM	0.644055	KSEA	tumor bench
global LM	0.644773	KSEA	tumor bench
global LM	0.665801	KSEA	tumor bench
global LM	0.642929	KSEA	tumor bench
global LM	0.63976	KSEA	tumor bench
global LM	0.646088	KSEA	tumor bench
global LM	0.646407	KSEA	tumor bench
global LM	0.643174	KSEA	tumor bench
global LM	0.660489	KSEA	tumor bench
global LM	0.643126	KSEA	tumor bench
global LM	0.646683	KSEA	tumor bench
global LM	0.658831	KSEA	tumor bench
global LM	0.645032	KSEA	tumor bench
global LM	0.642807	KSEA	tumor bench
global LM	0.652101	KSEA	tumor bench
global LM	0.636967	KSEA	tumor bench
global LM	0.653914	KSEA	tumor bench
global LM	0.638459	KSEA	tumor bench
global LM	0.648938	KSEA	tumor bench
global LM	0.643501	KSEA	tumor bench
global LM	0.642322	KSEA	tumor bench
global LM	0.649127	KSEA	tumor bench
global LM	0.63844	KSEA	tumor bench
global LM	0.649483	KSEA	tumor bench
global LM	0.639756	KSEA	tumor bench
global LM	0.64951	KSEA	tumor bench
global LM	0.646794	KSEA	tumor bench
global LM	0.654336	KSEA	tumor bench
global LM	0.657007	KSEA	tumor bench
global LM	0.637833	KSEA	tumor bench
global LM	0.646629	KSEA	tumor bench
global LM	0.654501	KSEA	tumor bench
global LM	0.648625	KSEA	tumor bench
global LM	0.637763	KSEA	tumor bench
global LM	0.646695	KSEA	tumor bench
global LM	0.644378	KSEA	tumor bench
global LM	0.639105	KSEA	tumor bench
global LM	0.662996	KSEA	tumor bench
global LM	0.643834	KSEA	tumor bench
global LM	0.645983	KSEA	tumor bench
global LM	0.647759	KSEA	tumor bench
global LM	0.652688	KSEA	tumor bench
global LM	0.648339	KSEA	tumor bench
global LM	0.633265	KSEA	tumor bench
global LM	0.649837	KSEA	tumor bench
global LM	0.637914	KSEA	tumor bench
global LM	0.645355	KSEA	tumor bench
global LM	0.637529	KSEA	tumor bench
global LM	0.638375	KSEA	tumor bench
global LM	0.652786	KSEA	tumor bench
global LM	0.643571	KSEA	tumor bench
global LM	0.648944	KSEA	tumor bench
global LM	0.649998	KSEA	tumor bench
global LM	0.649531	KSEA	tumor bench
global LM	0.650986	KSEA	tumor bench
global LM	0.645398	KSEA	tumor bench
global LM	0.654264	KSEA	tumor bench
global LM	0.658413	KSEA	tumor bench
global LM	0.654136	KSEA	tumor bench
global LM	0.646263	KSEA	tumor bench
global LM	0.66299	KSEA	tumor bench
global LM	0.643626	KSEA	tumor bench
global LM	0.638772	KSEA	tumor bench
global LM	0.646016	KSEA	tumor bench
global LM	0.6456	KSEA	tumor bench
global LM	0.659203	KSEA	tumor bench
global LM	0.637008	KSEA	tumor bench
global LM	0.656474	KSEA	tumor bench
global LM	0.648477	KSEA	tumor bench
global LM	0.630943	KSEA	tumor bench
global LM	0.637615	KSEA	tumor bench
global LM	0.65462	KSEA	tumor bench
global LM	0.639126	KSEA	tumor bench
global LM	0.649514	KSEA	tumor bench
global LM	0.653756	KSEA	tumor bench
global LM	0.645275	KSEA	tumor bench
global LM	0.653994	KSEA	tumor bench
global LM	0.64595	KSEA	tumor bench
global LM	0.655847	KSEA	tumor bench
global LM	0.653145	KSEA	tumor bench
global LM	0.641175	KSEA	tumor bench
global LM	0.636193	KSEA	tumor bench
global LM	0.64561	KSEA	tumor bench
global LM	0.629102	KSEA	tumor bench
global LM	0.656281	KSEA	tumor bench
global LM	0.665455	KSEA	tumor bench
global LM	0.647707	KSEA	tumor bench
global LM	0.648656	KSEA	tumor bench
global LM	0.64596	KSEA	tumor bench
global LM	0.648277	KSEA	tumor bench
global LM	0.647588	KSEA	tumor bench
global LM	0.647734	KSEA	tumor bench
global LM	0.654929	KSEA	tumor bench
global LM	0.640992	KSEA	tumor bench
global LM	0.642505	KSEA	tumor bench
global LM	0.653737	KSEA	tumor bench
global LM	0.650484	KSEA	tumor bench
global LM	0.651329	KSEA	tumor bench
global LM	0.642886	KSEA	tumor bench
global LM	0.634761	KSEA	tumor bench
global LM	0.654169	KSEA	tumor bench
global LM	0.644588	KSEA	tumor bench
global LM	0.628338	KSEA	tumor bench
global LM	0.651436	KSEA	tumor bench
global LM	0.633608	KSEA	tumor bench
global LM	0.640852	KSEA	tumor bench
global LM	0.646516	KSEA	tumor bench
global LM	0.648031	KSEA	tumor bench
global LM	0.640531	KSEA	tumor bench
global LM	0.645942	KSEA	tumor bench
global LM	0.639644	KSEA	tumor bench
global LM	0.642207	KSEA	tumor bench
global LM	0.654287	KSEA	tumor bench
global LM	0.644841	KSEA	tumor bench
global LM	0.661424	KSEA	tumor bench
global LM	0.640367	KSEA	tumor bench
global LM	0.644818	KSEA	tumor bench
global LM	0.637144	KSEA	tumor bench
global LM	0.639755	KSEA	tumor bench
global LM	0.636078	KSEA	tumor bench
global LM	0.650265	KSEA	tumor bench
global LM	0.634178	KSEA	tumor bench
global LM	0.64311	KSEA	tumor bench
global LM	0.644083	KSEA	tumor bench
global LM	0.64211	KSEA	tumor bench
global LM	0.651708	KSEA	tumor bench
global LM	0.643326	KSEA	tumor bench
global LM	0.646485	KSEA	tumor bench
global LM	0.637759	KSEA	tumor bench
global LM	0.637829	KSEA	tumor bench
global LM	0.63366	KSEA	tumor bench
global LM	0.641758	KSEA	tumor bench
global LM	0.637183	KSEA	tumor bench
global LM	0.65006	KSEA	tumor bench
global LM	0.658419	KSEA	tumor bench
global LM	0.644363	KSEA	tumor bench
global LM	0.643793	KSEA	tumor bench
global LM	0.636905	KSEA	tumor bench
global LM	0.65234	KSEA	tumor bench
global LM	0.6476	KSEA	tumor bench
global LM	0.642877	KSEA	tumor bench
global LM	0.64048	KSEA	tumor bench
global LM	0.654429	KSEA	tumor bench
global LM	0.647777	KSEA	tumor bench
global LM	0.654217	KSEA	tumor bench
global LM	0.652509	KSEA	tumor bench
global LM	0.638587	KSEA	tumor bench
global LM	0.653223	KSEA	tumor bench
global LM	0.646213	KSEA	tumor bench
global LM	0.630947	KSEA	tumor bench
global LM	0.651323	KSEA	tumor bench
global LM	0.648712	KSEA	tumor bench
global LM	0.646415	KSEA	tumor bench
global LM	0.64149	KSEA	tumor bench
global LM	0.644867	KSEA	tumor bench
global LM	0.658853	KSEA	tumor bench
global LM	0.64722	KSEA	tumor bench
global LM	0.643839	KSEA	tumor bench
global LM	0.646483	KSEA	tumor bench
global LM	0.654227	KSEA	tumor bench
global LM	0.648578	KSEA	tumor bench
global LM	0.645979	KSEA	tumor bench
global LM	0.65718	KSEA	tumor bench
global LM	0.635872	KSEA	tumor bench
global LM	0.642277	KSEA	tumor bench
global LM	0.63872	KSEA	tumor bench
global LM	0.657063	KSEA	tumor bench
global LM	0.645351	KSEA	tumor bench
global LM	0.646345	KSEA	tumor bench
global LM	0.644044	KSEA	tumor bench
global LM	0.645077	KSEA	tumor bench
global LM	0.648385	KSEA	tumor bench
global LM	0.640725	KSEA	tumor bench
global LM	0.646106	KSEA	tumor bench
global LM	0.641157	KSEA	tumor bench
global LM	0.649601	KSEA	tumor bench
global LM	0.642488	KSEA	tumor bench
global LM	0.630987	KSEA	tumor bench
global LM	0.650733	KSEA	tumor bench
global LM	0.6581	KSEA	tumor bench
global LM	0.64824	KSEA	tumor bench
global LM	0.648891	KSEA	tumor bench
global LM	0.639953	KSEA	tumor bench
global LM	0.661278	KSEA	tumor bench
global LM	0.663698	KSEA	tumor bench
global LM	0.63971	KSEA	tumor bench
global LM	0.649965	KSEA	tumor bench
global LM	0.642744	KSEA	tumor bench
global LM	0.649471	KSEA	tumor bench
global LM	0.645508	KSEA	tumor bench
global LM	0.643252	KSEA	tumor bench
global LM	0.645009	KSEA	tumor bench
global LM	0.642402	KSEA	tumor bench
global LM	0.633197	KSEA	tumor bench
global LM	0.641877	KSEA	tumor bench
global LM	0.646767	KSEA	tumor bench
global LM	0.639694	KSEA	tumor bench
global LM	0.6497	KSEA	tumor bench
global LM	0.649364	KSEA	tumor bench
global LM	0.653731	KSEA	tumor bench
global LM	0.64687	KSEA	tumor bench
global LM	0.645775	KSEA	tumor bench
global LM	0.656308	KSEA	tumor bench
global LM	0.652202	KSEA	tumor bench
global LM	0.637947	KSEA	tumor bench
global LM	0.639317	KSEA	tumor bench
global LM	0.644396	KSEA	tumor bench
global LM	0.63913	KSEA	tumor bench
global LM	0.637088	KSEA	tumor bench
global LM	0.648897	KSEA	tumor bench
global LM	0.652149	KSEA	tumor bench
global LM	0.646201	KSEA	tumor bench
global LM	0.644059	KSEA	tumor bench
global LM	0.638854	KSEA	tumor bench
global LM	0.646915	KSEA	tumor bench
global LM	0.647825	KSEA	tumor bench
global LM	0.649578	KSEA	tumor bench
global LM	0.651836	KSEA	tumor bench
global LM	0.644972	KSEA	tumor bench
global LM	0.643703	KSEA	tumor bench
global LM	0.636169	KSEA	tumor bench
global LM	0.648403	KSEA	tumor bench
global LM	0.653608	KSEA	tumor bench
global LM	0.648284	KSEA	tumor bench
global LM	0.644606	KSEA	tumor bench
global LM	0.650831	KSEA	tumor bench
global LM	0.654941	KSEA	tumor bench
global LM	0.63217	KSEA	tumor bench
global LM	0.635874	KSEA	tumor bench
global LM	0.648255	KSEA	tumor bench
global LM	0.645777	KSEA	tumor bench
global LM	0.64707	KSEA	tumor bench
global LM	0.64913	KSEA	tumor bench
global LM	0.648354	KSEA	tumor bench
global LM	0.646569	KSEA	tumor bench
global LM	0.640978	KSEA	tumor bench
global LM	0.645499	KSEA	tumor bench
global LM	0.638836	KSEA	tumor bench
global LM	0.652529	KSEA	tumor bench
global LM	0.658571	KSEA	tumor bench
global LM	0.632789	KSEA	tumor bench
global LM	0.64274	KSEA	tumor bench
global LM	0.651239	KSEA	tumor bench
global LM	0.630842	KSEA	tumor bench
global LM	0.644913	KSEA	tumor bench
global LM	0.658436	KSEA	tumor bench
global LM	0.63636	KSEA	tumor bench
global LM	0.645927	KSEA	tumor bench
global LM	0.63955	KSEA	tumor bench
global LM	0.642497	KSEA	tumor bench
global LM	0.659111	KSEA	tumor bench
global LM	0.651912	KSEA	tumor bench
global LM	0.646491	KSEA	tumor bench
global LM	0.659117	KSEA	tumor bench
global LM	0.641628	KSEA	tumor bench
global LM	0.654093	KSEA	tumor bench
global LM	0.655155	KSEA	tumor bench
global LM	0.645298	KSEA	tumor bench
global LM	0.641017	KSEA	tumor bench
global LM	0.644005	KSEA	tumor bench
global LM	0.646277	KSEA	tumor bench
global LM	0.653268	KSEA	tumor bench
global LM	0.656454	KSEA	tumor bench
global LM	0.646257	KSEA	tumor bench
global LM	0.653883	KSEA	tumor bench
global LM	0.636518	KSEA	tumor bench
global LM	0.651128	KSEA	tumor bench
global LM	0.65427	KSEA	tumor bench
global LM	0.636525	KSEA	tumor bench
global LM	0.652544	KSEA	tumor bench
global LM	0.65435	KSEA	tumor bench
global LM	0.643439	KSEA	tumor bench
global LM	0.648782	KSEA	tumor bench
global LM	0.645742	KSEA	tumor bench
global LM	0.644594	KSEA	tumor bench
global LM	0.651091	KSEA	tumor bench
global LM	0.65696	KSEA	tumor bench
global LM	0.642126	KSEA	tumor bench
global LM	0.646006	KSEA	tumor bench
global LM	0.65143	KSEA	tumor bench
global LM	0.647775	KSEA	tumor bench
global LM	0.637994	KSEA	tumor bench
global LM	0.652984	KSEA	tumor bench
global LM	0.636948	KSEA	tumor bench
global LM	0.637463	KSEA	tumor bench
global LM	0.636846	KSEA	tumor bench
global LM	0.654153	KSEA	tumor bench
global LM	0.655305	KSEA	tumor bench
global LM	0.634711	KSEA	tumor bench
global LM	0.649306	KSEA	tumor bench
global LM	0.65498	KSEA	tumor bench
global LM	0.639988	KSEA	tumor bench
global LM	0.65355	KSEA	tumor bench
global LM	0.637761	KSEA	tumor bench
global LM	0.6419	KSEA	tumor bench
global LM	0.652986	KSEA	tumor bench
global LM	0.642447	KSEA	tumor bench
global LM	0.656567	KSEA	tumor bench
global LM	0.650689	KSEA	tumor bench
global LM	0.64907	KSEA	tumor bench
global LM	0.640441	KSEA	tumor bench
global LM	0.642248	KSEA	tumor bench
global LM	0.642184	KSEA	tumor bench
global LM	0.647069	KSEA	tumor bench
global LM	0.6444	KSEA	tumor bench
global LM	0.649981	KSEA	tumor bench
global LM	0.641995	KSEA	tumor bench
global LM	0.653953	KSEA	tumor bench
global LM	0.639134	KSEA	tumor bench
global LM	0.645156	KSEA	tumor bench
global LM	0.658127	KSEA	tumor bench
global LM	0.643884	KSEA	tumor bench
global LM	0.649376	KSEA	tumor bench
global LM	0.639089	KSEA	tumor bench
global LM	0.642513	KSEA	tumor bench
global LM	0.652077	KSEA	tumor bench
global LM	0.646005	KSEA	tumor bench
global LM	0.641708	KSEA	tumor bench
global LM	0.659497	KSEA	tumor bench
global LM	0.641566	KSEA	tumor bench
global LM	0.648502	KSEA	tumor bench
global LM	0.649815	KSEA	tumor bench
global LM	0.653824	KSEA	tumor bench
global LM	0.654054	KSEA	tumor bench
global LM	0.63325	KSEA	tumor bench
global LM	0.637564	KSEA	tumor bench
global LM	0.645302	KSEA	tumor bench
global LM	0.646073	KSEA	tumor bench
global LM	0.646078	KSEA	tumor bench
global LM	0.656462	KSEA	tumor bench
global LM	0.674134	KSEA	tumor bench
global LM	0.657942	KSEA	tumor bench
global LM	0.656783	KSEA	tumor bench
global LM	0.645559	KSEA	tumor bench
global LM	0.650494	KSEA	tumor bench
global LM	0.645777	KSEA	tumor bench
global LM	0.652041	KSEA	tumor bench
global LM	0.649786	KSEA	tumor bench
global LM	0.649132	KSEA	tumor bench
global LM	0.634742	KSEA	tumor bench
global LM	0.640498	KSEA	tumor bench
global LM	0.633925	KSEA	tumor bench
global LM	0.639755	KSEA	tumor bench
global LM	0.65205	KSEA	tumor bench
global LM	0.649665	KSEA	tumor bench
global LM	0.647354	KSEA	tumor bench
global LM	0.6525	KSEA	tumor bench
global LM	0.647034	KSEA	tumor bench
global LM	0.644046	KSEA	tumor bench
global LM	0.641894	KSEA	tumor bench
global LM	0.638043	KSEA	tumor bench
global LM	0.645886	KSEA	tumor bench
global LM	0.65262	KSEA	tumor bench
global LM	0.647652	KSEA	tumor bench
global LM	0.639883	KSEA	tumor bench
global LM	0.643643	KSEA	tumor bench
global LM	0.643773	KSEA	tumor bench
global LM	0.642593	KSEA	tumor bench
global LM	0.648473	KSEA	tumor bench
global LM	0.642558	KSEA	tumor bench
global LM	0.651854	KSEA	tumor bench
global LM	0.636171	KSEA	tumor bench
global LM	0.645954	KSEA	tumor bench
global LM	0.632814	KSEA	tumor bench
global LM	0.653957	KSEA	tumor bench
global LM	0.641604	KSEA	tumor bench
global LM	0.642211	KSEA	tumor bench
global LM	0.655085	KSEA	tumor bench
global LM	0.64517	KSEA	tumor bench
global LM	0.65753	KSEA	tumor bench
global LM	0.647728	KSEA	tumor bench
global LM	0.645026	KSEA	tumor bench
global LM	0.64537	KSEA	tumor bench
global LM	0.64482	KSEA	tumor bench
global LM	0.647675	KSEA	tumor bench
global LM	0.631771	KSEA	tumor bench
global LM	0.651002	KSEA	tumor bench
global LM	0.649558	KSEA	tumor bench
global LM	0.651155	KSEA	tumor bench
global LM	0.636889	KSEA	tumor bench
global LM	0.656318	KSEA	tumor bench
global LM	0.634109	KSEA	tumor bench
global LM	0.64973	KSEA	tumor bench
global LM	0.633049	KSEA	tumor bench
global LM	0.634434	KSEA	tumor bench
global LM	0.645724	KSEA	tumor bench
global LM	0.640797	KSEA	tumor bench
global LM	0.639284	KSEA	tumor bench
global LM	0.658112	KSEA	tumor bench
global LM	0.655966	KSEA	tumor bench
global LM	0.651669	KSEA	tumor bench
global LM	0.64979	KSEA	tumor bench
global LM	0.63976	KSEA	tumor bench
global LM	0.647249	KSEA	tumor bench
global LM	0.649973	KSEA	tumor bench
global LM	0.654986	KSEA	tumor bench
global LM	0.628624	KSEA	tumor bench
global LM	0.63495	KSEA	tumor bench
global LM	0.641124	KSEA	tumor bench
global LM	0.641585	KSEA	tumor bench
global LM	0.638646	KSEA	tumor bench
global LM	0.648808	KSEA	tumor bench
global LM	0.648891	KSEA	tumor bench
global LM	0.645969	KSEA	tumor bench
global LM	0.64211	KSEA	tumor bench
global LM	0.653036	KSEA	tumor bench
global LM	0.650887	KSEA	tumor bench
global LM	0.639581	KSEA	tumor bench
global LM	0.646991	KSEA	tumor bench
global LM	0.648671	KSEA	tumor bench
global LM	0.644442	KSEA	tumor bench
global LM	0.664838	KSEA	tumor bench
global LM	0.653791	KSEA	tumor bench
global LM	0.652299	KSEA	tumor bench
global LM	0.642048	KSEA	tumor bench
global LM	0.651241	KSEA	tumor bench
global LM	0.649418	KSEA	tumor bench
global LM	0.644507	KSEA	tumor bench
global LM	0.651183	KSEA	tumor bench
global LM	0.647388	KSEA	tumor bench
global LM	0.633742	KSEA	tumor bench
global LM	0.640361	KSEA	tumor bench
global LM	0.646798	KSEA	tumor bench
global LM	0.643857	KSEA	tumor bench
global LM	0.648158	KSEA	tumor bench
global LM	0.647878	KSEA	tumor bench
global LM	0.65228	KSEA	tumor bench
global LM	0.640482	KSEA	tumor bench
global LM	0.638416	KSEA	tumor bench
global LM	0.64589	KSEA	tumor bench
global LM	0.643098	KSEA	tumor bench
global LM	0.64879	KSEA	tumor bench
global LM	0.656252	KSEA	tumor bench
global LM	0.648988	KSEA	tumor bench
global LM	0.6671	KSEA	tumor bench
global LM	0.653315	KSEA	tumor bench
global LM	0.653328	KSEA	tumor bench
global LM	0.649199	KSEA	tumor bench
global LM	0.65796	KSEA	tumor bench
global LM	0.651189	KSEA	tumor bench
global LM	0.647905	KSEA	tumor bench
global LM	0.649317	KSEA	tumor bench
global LM	0.64658	KSEA	tumor bench
global LM	0.645553	KSEA	tumor bench
global LM	0.647683	KSEA	tumor bench
global LM	0.646613	KSEA	tumor bench
global LM	0.658495	KSEA	tumor bench
global LM	0.646156	KSEA	tumor bench
global LM	0.647082	KSEA	tumor bench
global LM	0.648214	KSEA	tumor bench
global LM	0.653461	KSEA	tumor bench
global LM	0.648111	KSEA	tumor bench
global LM	0.646524	KSEA	tumor bench
global LM	0.640999	KSEA	tumor bench
global LM	0.642311	KSEA	tumor bench
global LM	0.629219	KSEA	tumor bench
global LM	0.647421	KSEA	tumor bench
global LM	0.654828	KSEA	tumor bench
global LM	0.659819	KSEA	tumor bench
global LM	0.649885	KSEA	tumor bench
global LM	0.63998	KSEA	tumor bench
global LM	0.645606	KSEA	tumor bench
global LM	0.651255	KSEA	tumor bench
global LM	0.645176	KSEA	tumor bench
global LM	0.638358	KSEA	tumor bench
global LM	0.64582	KSEA	tumor bench
global LM	0.645456	KSEA	tumor bench
global LM	0.656359	KSEA	tumor bench
global LM	0.642381	KSEA	tumor bench
global LM	0.6546	KSEA	tumor bench
global LM	0.649844	KSEA	tumor bench
global LM	0.635609	KSEA	tumor bench
global LM	0.636405	KSEA	tumor bench
global LM	0.645954	KSEA	tumor bench
global LM	0.646252	KSEA	tumor bench
global LM	0.648171	KSEA	tumor bench
global LM	0.655878	KSEA	tumor bench
global LM	0.645919	KSEA	tumor bench
global LM	0.641912	KSEA	tumor bench
global LM	0.644063	KSEA	tumor bench
global LM	0.639731	KSEA	tumor bench
global LM	0.648738	KSEA	tumor bench
global LM	0.659201	KSEA	tumor bench
global LM	0.637387	KSEA	tumor bench
global LM	0.649839	KSEA	tumor bench
global LM	0.652196	KSEA	tumor bench
global LM	0.652544	KSEA	tumor bench
global LM	0.645129	KSEA	tumor bench
global LM	0.656528	KSEA	tumor bench
global LM	0.644863	KSEA	tumor bench
global LM	0.638866	KSEA	tumor bench
global LM	0.645438	KSEA	tumor bench
global LM	0.646936	KSEA	tumor bench
global LM	0.642943	KSEA	tumor bench
global LM	0.641108	KSEA	tumor bench
global LM	0.647891	KSEA	tumor bench
global LM	0.638233	KSEA	tumor bench
global LM	0.639161	KSEA	tumor bench
global LM	0.638708	KSEA	tumor bench
global LM	0.645569	KSEA	tumor bench
global LM	0.640968	KSEA	tumor bench
global LM	0.647312	KSEA	tumor bench
global LM	0.651535	KSEA	tumor bench
global LM	0.642987	KSEA	tumor bench
global LM	0.647382	KSEA	tumor bench
global LM	0.649339	KSEA	tumor bench
global LM	0.646041	KSEA	tumor bench
global LM	0.649922	KSEA	tumor bench
global LM	0.629309	KSEA	tumor bench
global LM	0.641921	KSEA	tumor bench
global LM	0.654937	KSEA	tumor bench
global LM	0.638971	KSEA	tumor bench
global LM	0.644421	KSEA	tumor bench
global LM	0.636417	KSEA	tumor bench
global LM	0.648883	KSEA	tumor bench
global LM	0.649539	KSEA	tumor bench
global LM	0.643647	KSEA	tumor bench
global LM	0.641984	KSEA	tumor bench
global LM	0.64737	KSEA	tumor bench
global LM	0.650582	KSEA	tumor bench
global LM	0.641138	KSEA	tumor bench
global LM	0.640908	KSEA	tumor bench
global LM	0.656509	KSEA	tumor bench
global LM	0.646425	KSEA	tumor bench
global LM	0.652416	KSEA	tumor bench
global LM	0.648636	KSEA	tumor bench
global LM	0.642832	KSEA	tumor bench
global LM	0.646654	KSEA	tumor bench
global LM	0.653698	KSEA	tumor bench
global LM	0.632723	KSEA	tumor bench
global LM	0.653764	KSEA	tumor bench
global LM	0.65355	KSEA	tumor bench
global LM	0.645005	KSEA	tumor bench
global LM	0.643229	KSEA	tumor bench
global LM	0.666235	KSEA	tumor bench
global LM	0.636885	KSEA	tumor bench
global LM	0.650375	KSEA	tumor bench
global LM	0.648745	KSEA	tumor bench
global LM	0.636407	KSEA	tumor bench
global LM	0.633193	KSEA	tumor bench
global LM	0.65243	KSEA	tumor bench
global LM	0.651558	KSEA	tumor bench
global LM	0.645269	KSEA	tumor bench
global LM	0.643151	KSEA	tumor bench
global LM	0.649286	KSEA	tumor bench
global LM	0.65014	KSEA	tumor bench
global LM	0.647411	KSEA	tumor bench
global LM	0.639033	KSEA	tumor bench
global LM	0.652922	KSEA	tumor bench
global LM	0.637224	KSEA	tumor bench
global LM	0.653929	KSEA	tumor bench
global LM	0.632872	KSEA	tumor bench
global LM	0.6512	KSEA	tumor bench
global LM	0.640972	KSEA	tumor bench
global LM	0.648063	KSEA	tumor bench
global LM	0.641783	KSEA	tumor bench
global LM	0.640581	KSEA	tumor bench
global LM	0.650938	KSEA	tumor bench
global LM	0.659971	KSEA	tumor bench
global LM	0.638706	KSEA	tumor bench
global LM	0.651605	KSEA	tumor bench
global LM	0.646086	KSEA	tumor bench
global LM	0.639601	KSEA	tumor bench
global LM	0.649002	KSEA	tumor bench
global LM	0.646137	KSEA	tumor bench
global LM	0.647872	KSEA	tumor bench
global LM	0.643777	KSEA	tumor bench
global LM	0.642877	KSEA	tumor bench
global LM	0.641869	KSEA	tumor bench
global LM	0.638194	KSEA	tumor bench
global LM	0.643238	KSEA	tumor bench
global LM	0.645487	KSEA	tumor bench
global LM	0.640949	KSEA	tumor bench
global LM	0.643799	KSEA	tumor bench
global LM	0.647051	KSEA	tumor bench
global LM	0.651134	KSEA	tumor bench
global LM	0.645472	KSEA	tumor bench
global LM	0.64729	KSEA	tumor bench
global LM	0.644483	KSEA	tumor bench
global LM	0.641241	KSEA	tumor bench
global LM	0.643089	KSEA	tumor bench
global LM	0.646637	KSEA	tumor bench
global LM	0.644036	KSEA	tumor bench
global LM	0.647415	KSEA	tumor bench
global LM	0.641283	KSEA	tumor bench
global LM	0.635339	KSEA	tumor bench
global LM	0.637908	KSEA	tumor bench
global LM	0.634996	KSEA	tumor bench
global LM	0.65006	KSEA	tumor bench
global LM	0.658452	KSEA	tumor bench
global LM	0.645022	KSEA	tumor bench
global LM	0.653332	KSEA	tumor bench
global LM	0.651712	KSEA	tumor bench
global LM	0.647249	KSEA	tumor bench
global LM	0.643378	KSEA	tumor bench
global LM	0.642404	KSEA	tumor bench
global LM	0.643248	KSEA	tumor bench
global LM	0.654678	KSEA	tumor bench
global LM	0.637234	KSEA	tumor bench
global LM	0.653295	KSEA	tumor bench
global LM	0.654285	KSEA	tumor bench
global LM	0.642143	KSEA	tumor bench
global LM	0.649	KSEA	tumor bench
global LM	0.652393	KSEA	tumor bench
global LM	0.642725	KSEA	tumor bench
global LM	0.638879	KSEA	tumor bench
global LM	0.658433	KSEA	tumor bench
global LM	0.65333	KSEA	tumor bench
global LM	0.652146	KSEA	tumor bench
global LM	0.640618	KSEA	tumor bench
global LM	0.645186	KSEA	tumor bench
global LM	0.649932	KSEA	tumor bench
global LM	0.652033	KSEA	tumor bench
global LM	0.641587	KSEA	tumor bench
global LM	0.645872	KSEA	tumor bench
global LM	0.653569	KSEA	tumor bench
global LM	0.638823	KSEA	tumor bench
global LM	0.635831	KSEA	tumor bench
global LM	0.648881	KSEA	tumor bench
global LM	0.649687	KSEA	tumor bench
global LM	0.642655	KSEA	tumor bench
global LM	0.671777	KSEA	tumor bench
global LM	0.639904	KSEA	tumor bench
global LM	0.639155	KSEA	tumor bench
global LM	0.647944	KSEA	tumor bench
global LM	0.638317	KSEA	tumor bench
global LM	0.64069	KSEA	tumor bench
global LM	0.639041	KSEA	tumor bench
global LM	0.646133	KSEA	tumor bench
global LM	0.648802	KSEA	tumor bench
global LM	0.645442	KSEA	tumor bench
global LM	0.643021	KSEA	tumor bench
global LM	0.647983	KSEA	tumor bench
global LM	0.641815	KSEA	tumor bench
global LM	0.647133	KSEA	tumor bench
global LM	0.650708	KSEA	tumor bench
global LM	0.650667	KSEA	tumor bench
global LM	0.641698	KSEA	tumor bench
global LM	0.649955	KSEA	tumor bench
global LM	0.647041	KSEA	tumor bench
global LM	0.640161	KSEA	tumor bench
global LM	0.634345	KSEA	tumor bench
global LM	0.659734	KSEA	tumor bench
global LM	0.640468	KSEA	tumor bench
global LM	0.639517	KSEA	tumor bench
global LM	0.644275	KSEA	tumor bench
global LM	0.6453	KSEA	tumor bench
global LM	0.654283	KSEA	tumor bench
global LM	0.646664	KSEA	tumor bench
global LM	0.644559	KSEA	tumor bench
global LM	0.652449	KSEA	tumor bench
global LM	0.64219	KSEA	tumor bench
global LM	0.65868	KSEA	tumor bench
global LM	0.636121	KSEA	tumor bench
global LM	0.649298	KSEA	tumor bench
global LM	0.641937	KSEA	tumor bench
global LM	0.637414	KSEA	tumor bench
global LM	0.656116	KSEA	tumor bench
global LM	0.631252	KSEA	tumor bench
global LM	0.63778	KSEA	tumor bench
global LM	0.65106	KSEA	tumor bench
global LM	0.644925	KSEA	tumor bench
global LM	0.656933	KSEA	tumor bench
global LM	0.644962	KSEA	tumor bench
global LM	0.659458	KSEA	tumor bench
global LM	0.637693	KSEA	tumor bench
global LM	0.642046	KSEA	tumor bench
global LM	0.652348	KSEA	tumor bench
global LM	0.651926	KSEA	tumor bench
global LM	0.657516	KSEA	tumor bench
global LM	0.642297	KSEA	tumor bench
global LM	0.636103	KSEA	tumor bench
global LM	0.641725	KSEA	tumor bench
global LM	0.655112	KSEA	tumor bench
global LM	0.647687	KSEA	tumor bench
global LM	0.641793	KSEA	tumor bench
global LM	0.638455	KSEA	tumor bench
global LM	0.649167	KSEA	tumor bench
global LM	0.644361	KSEA	tumor bench
global LM	0.648366	KSEA	tumor bench
global LM	0.645473	KSEA	tumor bench
global LM	0.652498	KSEA	tumor bench
global LM	0.659695	KSEA	tumor bench
global LM	0.631542	KSEA	tumor bench
global LM	0.650356	KSEA	tumor bench
global LM	0.645341	KSEA	tumor bench
global LM	0.650181	KSEA	tumor bench
global LM	0.641404	KSEA	tumor bench
global LM	0.649648	KSEA	tumor bench
global LM	0.636105	KSEA	tumor bench
global LM	0.64972	KSEA	tumor bench
global LM	0.651651	KSEA	tumor bench
global LM	0.653536	KSEA	tumor bench
global LM	0.643637	KSEA	tumor bench
global LM	0.629194	KSEA	tumor bench
global LM	0.644411	KSEA	tumor bench
global LM	0.653542	KSEA	tumor bench
global LM	0.655845	KSEA	tumor bench
global LM	0.648671	KSEA	tumor bench
global LM	0.648607	KSEA	tumor bench
global LM	0.647681	KSEA	tumor bench
global LM	0.643015	KSEA	tumor bench
global LM	0.641058	KSEA	tumor bench
global LM	0.642429	KSEA	tumor bench
global LM	0.639474	KSEA	tumor bench
global LM	0.640482	KSEA	tumor bench
global LM	0.646267	fgsea	tumor bench
global LM	0.667715	fgsea	tumor bench
global LM	0.639297	fgsea	tumor bench
global LM	0.660629	fgsea	tumor bench
global LM	0.647055	fgsea	tumor bench
global LM	0.655771	fgsea	tumor bench
global LM	0.645614	fgsea	tumor bench
global LM	0.646837	fgsea	tumor bench
global LM	0.655188	fgsea	tumor bench
global LM	0.642814	fgsea	tumor bench
global LM	0.651906	fgsea	tumor bench
global LM	0.642314	fgsea	tumor bench
global LM	0.648422	fgsea	tumor bench
global LM	0.64424	fgsea	tumor bench
global LM	0.656349	fgsea	tumor bench
global LM	0.652023	fgsea	tumor bench
global LM	0.635199	fgsea	tumor bench
global LM	0.647806	fgsea	tumor bench
global LM	0.650519	fgsea	tumor bench
global LM	0.649722	fgsea	tumor bench
global LM	0.647893	fgsea	tumor bench
global LM	0.650659	fgsea	tumor bench
global LM	0.6561	fgsea	tumor bench
global LM	0.652776	fgsea	tumor bench
global LM	0.648669	fgsea	tumor bench
global LM	0.645633	fgsea	tumor bench
global LM	0.644966	fgsea	tumor bench
global LM	0.64395	fgsea	tumor bench
global LM	0.64013	fgsea	tumor bench
global LM	0.642124	fgsea	tumor bench
global LM	0.656106	fgsea	tumor bench
global LM	0.658829	fgsea	tumor bench
global LM	0.649893	fgsea	tumor bench
global LM	0.656022	fgsea	tumor bench
global LM	0.648545	fgsea	tumor bench
global LM	0.653052	fgsea	tumor bench
global LM	0.645131	fgsea	tumor bench
global LM	0.649687	fgsea	tumor bench
global LM	0.642118	fgsea	tumor bench
global LM	0.648776	fgsea	tumor bench
global LM	0.650951	fgsea	tumor bench
global LM	0.657798	fgsea	tumor bench
global LM	0.660636	fgsea	tumor bench
global LM	0.632238	fgsea	tumor bench
global LM	0.650982	fgsea	tumor bench
global LM	0.656231	fgsea	tumor bench
global LM	0.644384	fgsea	tumor bench
global LM	0.64253	fgsea	tumor bench
global LM	0.648245	fgsea	tumor bench
global LM	0.646392	fgsea	tumor bench
global LM	0.650967	fgsea	tumor bench
global LM	0.64631	fgsea	tumor bench
global LM	0.656408	fgsea	tumor bench
global LM	0.654198	fgsea	tumor bench
global LM	0.655427	fgsea	tumor bench
global LM	0.648866	fgsea	tumor bench
global LM	0.650873	fgsea	tumor bench
global LM	0.647685	fgsea	tumor bench
global LM	0.651482	fgsea	tumor bench
global LM	0.650949	fgsea	tumor bench
global LM	0.660738	fgsea	tumor bench
global LM	0.652183	fgsea	tumor bench
global LM	0.652739	fgsea	tumor bench
global LM	0.648384	fgsea	tumor bench
global LM	0.645857	fgsea	tumor bench
global LM	0.646203	fgsea	tumor bench
global LM	0.631032	fgsea	tumor bench
global LM	0.641912	fgsea	tumor bench
global LM	0.648773	fgsea	tumor bench
global LM	0.654779	fgsea	tumor bench
global LM	0.649222	fgsea	tumor bench
global LM	0.654877	fgsea	tumor bench
global LM	0.657466	fgsea	tumor bench
global LM	0.63516	fgsea	tumor bench
global LM	0.642995	fgsea	tumor bench
global LM	0.640085	fgsea	tumor bench
global LM	0.652076	fgsea	tumor bench
global LM	0.649724	fgsea	tumor bench
global LM	0.659946	fgsea	tumor bench
global LM	0.645007	fgsea	tumor bench
global LM	0.658954	fgsea	tumor bench
global LM	0.657839	fgsea	tumor bench
global LM	0.643163	fgsea	tumor bench
global LM	0.643435	fgsea	tumor bench
global LM	0.649963	fgsea	tumor bench
global LM	0.653824	fgsea	tumor bench
global LM	0.639607	fgsea	tumor bench
global LM	0.662195	fgsea	tumor bench
global LM	0.655143	fgsea	tumor bench
global LM	0.64977	fgsea	tumor bench
global LM	0.649101	fgsea	tumor bench
global LM	0.646415	fgsea	tumor bench
global LM	0.639616	fgsea	tumor bench
global LM	0.655252	fgsea	tumor bench
global LM	0.63693	fgsea	tumor bench
global LM	0.648771	fgsea	tumor bench
global LM	0.648216	fgsea	tumor bench
global LM	0.653268	fgsea	tumor bench
global LM	0.649844	fgsea	tumor bench
global LM	0.646368	fgsea	tumor bench
global LM	0.647681	fgsea	tumor bench
global LM	0.64432	fgsea	tumor bench
global LM	0.655826	fgsea	tumor bench
global LM	0.641505	fgsea	tumor bench
global LM	0.649403	fgsea	tumor bench
global LM	0.649545	fgsea	tumor bench
global LM	0.654225	fgsea	tumor bench
global LM	0.643818	fgsea	tumor bench
global LM	0.651568	fgsea	tumor bench
global LM	0.655888	fgsea	tumor bench
global LM	0.652793	fgsea	tumor bench
global LM	0.649815	fgsea	tumor bench
global LM	0.654013	fgsea	tumor bench
global LM	0.649092	fgsea	tumor bench
global LM	0.647615	fgsea	tumor bench
global LM	0.648088	fgsea	tumor bench
global LM	0.648292	fgsea	tumor bench
global LM	0.645606	fgsea	tumor bench
global LM	0.650533	fgsea	tumor bench
global LM	0.648689	fgsea	tumor bench
global LM	0.650282	fgsea	tumor bench
global LM	0.65803	fgsea	tumor bench
global LM	0.657073	fgsea	tumor bench
global LM	0.645759	fgsea	tumor bench
global LM	0.632363	fgsea	tumor bench
global LM	0.652076	fgsea	tumor bench
global LM	0.648321	fgsea	tumor bench
global LM	0.655429	fgsea	tumor bench
global LM	0.648813	fgsea	tumor bench
global LM	0.649165	fgsea	tumor bench
global LM	0.645137	fgsea	tumor bench
global LM	0.659853	fgsea	tumor bench
global LM	0.655801	fgsea	tumor bench
global LM	0.65007	fgsea	tumor bench
global LM	0.647135	fgsea	tumor bench
global LM	0.653589	fgsea	tumor bench
global LM	0.649366	fgsea	tumor bench
global LM	0.644585	fgsea	tumor bench
global LM	0.639904	fgsea	tumor bench
global LM	0.666626	fgsea	tumor bench
global LM	0.65136	fgsea	tumor bench
global LM	0.642433	fgsea	tumor bench
global LM	0.648845	fgsea	tumor bench
global LM	0.652124	fgsea	tumor bench
global LM	0.651348	fgsea	tumor bench
global LM	0.639622	fgsea	tumor bench
global LM	0.651297	fgsea	tumor bench
global LM	0.656065	fgsea	tumor bench
global LM	0.647784	fgsea	tumor bench
global LM	0.645137	fgsea	tumor bench
global LM	0.651117	fgsea	tumor bench
global LM	0.652375	fgsea	tumor bench
global LM	0.652856	fgsea	tumor bench
global LM	0.64409	fgsea	tumor bench
global LM	0.657514	fgsea	tumor bench
global LM	0.649922	fgsea	tumor bench
global LM	0.647812	fgsea	tumor bench
global LM	0.653768	fgsea	tumor bench
global LM	0.650735	fgsea	tumor bench
global LM	0.650352	fgsea	tumor bench
global LM	0.660189	fgsea	tumor bench
global LM	0.645333	fgsea	tumor bench
global LM	0.662239	fgsea	tumor bench
global LM	0.646131	fgsea	tumor bench
global LM	0.65567	fgsea	tumor bench
global LM	0.66557	fgsea	tumor bench
global LM	0.650183	fgsea	tumor bench
global LM	0.652144	fgsea	tumor bench
global LM	0.64922	fgsea	tumor bench
global LM	0.64135	fgsea	tumor bench
global LM	0.645592	fgsea	tumor bench
global LM	0.647981	fgsea	tumor bench
global LM	0.657534	fgsea	tumor bench
global LM	0.641468	fgsea	tumor bench
global LM	0.647833	fgsea	tumor bench
global LM	0.644987	fgsea	tumor bench
global LM	0.651663	fgsea	tumor bench
global LM	0.648633	fgsea	tumor bench
global LM	0.659073	fgsea	tumor bench
global LM	0.652151	fgsea	tumor bench
global LM	0.643563	fgsea	tumor bench
global LM	0.646236	fgsea	tumor bench
global LM	0.651899	fgsea	tumor bench
global LM	0.652774	fgsea	tumor bench
global LM	0.656277	fgsea	tumor bench
global LM	0.643699	fgsea	tumor bench
global LM	0.651498	fgsea	tumor bench
global LM	0.649448	fgsea	tumor bench
global LM	0.643859	fgsea	tumor bench
global LM	0.638282	fgsea	tumor bench
global LM	0.639768	fgsea	tumor bench
global LM	0.648389	fgsea	tumor bench
global LM	0.658359	fgsea	tumor bench
global LM	0.65747	fgsea	tumor bench
global LM	0.65455	fgsea	tumor bench
global LM	0.658047	fgsea	tumor bench
global LM	0.637356	fgsea	tumor bench
global LM	0.662031	fgsea	tumor bench
global LM	0.665885	fgsea	tumor bench
global LM	0.654169	fgsea	tumor bench
global LM	0.654379	fgsea	tumor bench
global LM	0.651253	fgsea	tumor bench
global LM	0.645909	fgsea	tumor bench
global LM	0.653595	fgsea	tumor bench
global LM	0.645211	fgsea	tumor bench
global LM	0.651202	fgsea	tumor bench
global LM	0.643205	fgsea	tumor bench
global LM	0.644711	fgsea	tumor bench
global LM	0.648959	fgsea	tumor bench
global LM	0.642809	fgsea	tumor bench
global LM	0.657975	fgsea	tumor bench
global LM	0.652111	fgsea	tumor bench
global LM	0.650397	fgsea	tumor bench
global LM	0.642838	fgsea	tumor bench
global LM	0.654064	fgsea	tumor bench
global LM	0.647273	fgsea	tumor bench
global LM	0.635726	fgsea	tumor bench
global LM	0.655155	fgsea	tumor bench
global LM	0.640488	fgsea	tumor bench
global LM	0.649228	fgsea	tumor bench
global LM	0.655579	fgsea	tumor bench
global LM	0.643421	fgsea	tumor bench
global LM	0.650037	fgsea	tumor bench
global LM	0.658308	fgsea	tumor bench
global LM	0.641713	fgsea	tumor bench
global LM	0.637763	fgsea	tumor bench
global LM	0.646954	fgsea	tumor bench
global LM	0.653618	fgsea	tumor bench
global LM	0.651653	fgsea	tumor bench
global LM	0.644551	fgsea	tumor bench
global LM	0.649308	fgsea	tumor bench
global LM	0.660325	fgsea	tumor bench
global LM	0.654272	fgsea	tumor bench
global LM	0.645172	fgsea	tumor bench
global LM	0.657748	fgsea	tumor bench
global LM	0.642842	fgsea	tumor bench
global LM	0.647419	fgsea	tumor bench
global LM	0.648236	fgsea	tumor bench
global LM	0.649204	fgsea	tumor bench
global LM	0.64666	fgsea	tumor bench
global LM	0.65469	fgsea	tumor bench
global LM	0.65376	fgsea	tumor bench
global LM	0.64895	fgsea	tumor bench
global LM	0.647784	fgsea	tumor bench
global LM	0.654449	fgsea	tumor bench
global LM	0.657621	fgsea	tumor bench
global LM	0.647234	fgsea	tumor bench
global LM	0.653521	fgsea	tumor bench
global LM	0.641324	fgsea	tumor bench
global LM	0.641221	fgsea	tumor bench
global LM	0.649903	fgsea	tumor bench
global LM	0.649648	fgsea	tumor bench
global LM	0.645806	fgsea	tumor bench
global LM	0.64822	fgsea	tumor bench
global LM	0.649247	fgsea	tumor bench
global LM	0.650504	fgsea	tumor bench
global LM	0.634656	fgsea	tumor bench
global LM	0.648973	fgsea	tumor bench
global LM	0.656822	fgsea	tumor bench
global LM	0.641283	fgsea	tumor bench
global LM	0.647638	fgsea	tumor bench
global LM	0.65396	fgsea	tumor bench
global LM	0.652554	fgsea	tumor bench
global LM	0.644435	fgsea	tumor bench
global LM	0.652634	fgsea	tumor bench
global LM	0.64419	fgsea	tumor bench
global LM	0.638399	fgsea	tumor bench
global LM	0.654155	fgsea	tumor bench
global LM	0.649179	fgsea	tumor bench
global LM	0.654558	fgsea	tumor bench
global LM	0.650161	fgsea	tumor bench
global LM	0.641663	fgsea	tumor bench
global LM	0.645736	fgsea	tumor bench
global LM	0.642062	fgsea	tumor bench
global LM	0.647504	fgsea	tumor bench
global LM	0.64217	fgsea	tumor bench
global LM	0.658929	fgsea	tumor bench
global LM	0.638541	fgsea	tumor bench
global LM	0.647343	fgsea	tumor bench
global LM	0.647796	fgsea	tumor bench
global LM	0.650759	fgsea	tumor bench
global LM	0.651338	fgsea	tumor bench
global LM	0.65158	fgsea	tumor bench
global LM	0.648115	fgsea	tumor bench
global LM	0.647901	fgsea	tumor bench
global LM	0.656429	fgsea	tumor bench
global LM	0.654785	fgsea	tumor bench
global LM	0.646487	fgsea	tumor bench
global LM	0.646436	fgsea	tumor bench
global LM	0.645559	fgsea	tumor bench
global LM	0.653894	fgsea	tumor bench
global LM	0.647946	fgsea	tumor bench
global LM	0.651031	fgsea	tumor bench
global LM	0.647012	fgsea	tumor bench
global LM	0.642816	fgsea	tumor bench
global LM	0.650842	fgsea	tumor bench
global LM	0.672127	fgsea	tumor bench
global LM	0.645829	fgsea	tumor bench
global LM	0.646899	fgsea	tumor bench
global LM	0.646878	fgsea	tumor bench
global LM	0.648189	fgsea	tumor bench
global LM	0.647125	fgsea	tumor bench
global LM	0.662889	fgsea	tumor bench
global LM	0.649518	fgsea	tumor bench
global LM	0.650508	fgsea	tumor bench
global LM	0.661356	fgsea	tumor bench
global LM	0.648697	fgsea	tumor bench
global LM	0.64497	fgsea	tumor bench
global LM	0.6583	fgsea	tumor bench
global LM	0.639928	fgsea	tumor bench
global LM	0.661094	fgsea	tumor bench
global LM	0.644363	fgsea	tumor bench
global LM	0.654727	fgsea	tumor bench
global LM	0.649451	fgsea	tumor bench
global LM	0.647312	fgsea	tumor bench
global LM	0.65044	fgsea	tumor bench
global LM	0.640774	fgsea	tumor bench
global LM	0.651262	fgsea	tumor bench
global LM	0.644114	fgsea	tumor bench
global LM	0.653072	fgsea	tumor bench
global LM	0.649844	fgsea	tumor bench
global LM	0.657783	fgsea	tumor bench
global LM	0.660428	fgsea	tumor bench
global LM	0.642999	fgsea	tumor bench
global LM	0.649045	fgsea	tumor bench
global LM	0.657876	fgsea	tumor bench
global LM	0.648909	fgsea	tumor bench
global LM	0.642721	fgsea	tumor bench
global LM	0.651163	fgsea	tumor bench
global LM	0.64951	fgsea	tumor bench
global LM	0.641194	fgsea	tumor bench
global LM	0.668118	fgsea	tumor bench
global LM	0.649961	fgsea	tumor bench
global LM	0.652116	fgsea	tumor bench
global LM	0.654581	fgsea	tumor bench
global LM	0.651013	fgsea	tumor bench
global LM	0.651653	fgsea	tumor bench
global LM	0.637689	fgsea	tumor bench
global LM	0.653443	fgsea	tumor bench
global LM	0.640741	fgsea	tumor bench
global LM	0.649765	fgsea	tumor bench
global LM	0.639756	fgsea	tumor bench
global LM	0.638626	fgsea	tumor bench
global LM	0.655805	fgsea	tumor bench
global LM	0.645713	fgsea	tumor bench
global LM	0.650436	fgsea	tumor bench
global LM	0.653809	fgsea	tumor bench
global LM	0.653649	fgsea	tumor bench
global LM	0.654505	fgsea	tumor bench
global LM	0.645287	fgsea	tumor bench
global LM	0.658905	fgsea	tumor bench
global LM	0.658757	fgsea	tumor bench
global LM	0.658147	fgsea	tumor bench
global LM	0.648592	fgsea	tumor bench
global LM	0.665968	fgsea	tumor bench
global LM	0.647185	fgsea	tumor bench
global LM	0.644324	fgsea	tumor bench
global LM	0.649306	fgsea	tumor bench
global LM	0.646915	fgsea	tumor bench
global LM	0.66008	fgsea	tumor bench
global LM	0.639286	fgsea	tumor bench
global LM	0.657367	fgsea	tumor bench
global LM	0.649743	fgsea	tumor bench
global LM	0.631699	fgsea	tumor bench
global LM	0.638247	fgsea	tumor bench
global LM	0.658983	fgsea	tumor bench
global LM	0.643369	fgsea	tumor bench
global LM	0.652591	fgsea	tumor bench
global LM	0.656742	fgsea	tumor bench
global LM	0.645958	fgsea	tumor bench
global LM	0.656927	fgsea	tumor bench
global LM	0.646699	fgsea	tumor bench
global LM	0.658771	fgsea	tumor bench
global LM	0.654377	fgsea	tumor bench
global LM	0.645849	fgsea	tumor bench
global LM	0.641394	fgsea	tumor bench
global LM	0.648057	fgsea	tumor bench
global LM	0.634434	fgsea	tumor bench
global LM	0.661547	fgsea	tumor bench
global LM	0.666885	fgsea	tumor bench
global LM	0.65256	fgsea	tumor bench
global LM	0.653307	fgsea	tumor bench
global LM	0.645435	fgsea	tumor bench
global LM	0.65314	fgsea	tumor bench
global LM	0.647506	fgsea	tumor bench
global LM	0.648703	fgsea	tumor bench
global LM	0.658827	fgsea	tumor bench
global LM	0.64622	fgsea	tumor bench
global LM	0.64574	fgsea	tumor bench
global LM	0.654431	fgsea	tumor bench
global LM	0.653124	fgsea	tumor bench
global LM	0.654884	fgsea	tumor bench
global LM	0.647197	fgsea	tumor bench
global LM	0.638548	fgsea	tumor bench
global LM	0.654353	fgsea	tumor bench
global LM	0.648862	fgsea	tumor bench
global LM	0.6316	fgsea	tumor bench
global LM	0.65326	fgsea	tumor bench
global LM	0.636378	fgsea	tumor bench
global LM	0.643198	fgsea	tumor bench
global LM	0.649553	fgsea	tumor bench
global LM	0.653142	fgsea	tumor bench
global LM	0.645479	fgsea	tumor bench
global LM	0.647228	fgsea	tumor bench
global LM	0.647267	fgsea	tumor bench
global LM	0.644192	fgsea	tumor bench
global LM	0.661529	fgsea	tumor bench
global LM	0.651733	fgsea	tumor bench
global LM	0.662331	fgsea	tumor bench
global LM	0.643715	fgsea	tumor bench
global LM	0.644921	fgsea	tumor bench
global LM	0.641237	fgsea	tumor bench
global LM	0.642204	fgsea	tumor bench
global LM	0.639311	fgsea	tumor bench
global LM	0.652336	fgsea	tumor bench
global LM	0.635769	fgsea	tumor bench
global LM	0.64561	fgsea	tumor bench
global LM	0.650136	fgsea	tumor bench
global LM	0.644061	fgsea	tumor bench
global LM	0.65305	fgsea	tumor bench
global LM	0.646403	fgsea	tumor bench
global LM	0.650389	fgsea	tumor bench
global LM	0.642812	fgsea	tumor bench
global LM	0.638535	fgsea	tumor bench
global LM	0.638578	fgsea	tumor bench
global LM	0.6421	fgsea	tumor bench
global LM	0.64303	fgsea	tumor bench
global LM	0.652823	fgsea	tumor bench
global LM	0.660961	fgsea	tumor bench
global LM	0.646432	fgsea	tumor bench
global LM	0.647551	fgsea	tumor bench
global LM	0.640437	fgsea	tumor bench
global LM	0.657686	fgsea	tumor bench
global LM	0.647901	fgsea	tumor bench
global LM	0.651338	fgsea	tumor bench
global LM	0.642394	fgsea	tumor bench
global LM	0.655106	fgsea	tumor bench
global LM	0.650132	fgsea	tumor bench
global LM	0.656662	fgsea	tumor bench
global LM	0.656324	fgsea	tumor bench
global LM	0.643622	fgsea	tumor bench
global LM	0.655931	fgsea	tumor bench
global LM	0.647714	fgsea	tumor bench
global LM	0.631478	fgsea	tumor bench
global LM	0.657964	fgsea	tumor bench
global LM	0.647868	fgsea	tumor bench
global LM	0.652542	fgsea	tumor bench
global LM	0.640669	fgsea	tumor bench
global LM	0.647977	fgsea	tumor bench
global LM	0.662683	fgsea	tumor bench
global LM	0.65496	fgsea	tumor bench
global LM	0.650161	fgsea	tumor bench
global LM	0.649251	fgsea	tumor bench
global LM	0.657975	fgsea	tumor bench
global LM	0.650549	fgsea	tumor bench
global LM	0.65233	fgsea	tumor bench
global LM	0.660456	fgsea	tumor bench
global LM	0.640964	fgsea	tumor bench
global LM	0.645293	fgsea	tumor bench
global LM	0.641925	fgsea	tumor bench
global LM	0.6645	fgsea	tumor bench
global LM	0.650062	fgsea	tumor bench
global LM	0.649397	fgsea	tumor bench
global LM	0.645614	fgsea	tumor bench
global LM	0.647781	fgsea	tumor bench
global LM	0.650671	fgsea	tumor bench
global LM	0.646921	fgsea	tumor bench
global LM	0.647627	fgsea	tumor bench
global LM	0.64319	fgsea	tumor bench
global LM	0.653476	fgsea	tumor bench
global LM	0.64139	fgsea	tumor bench
global LM	0.634121	fgsea	tumor bench
global LM	0.656011	fgsea	tumor bench
global LM	0.660765	fgsea	tumor bench
global LM	0.651733	fgsea	tumor bench
global LM	0.64901	fgsea	tumor bench
global LM	0.640494	fgsea	tumor bench
global LM	0.664587	fgsea	tumor bench
global LM	0.666811	fgsea	tumor bench
global LM	0.64475	fgsea	tumor bench
global LM	0.652192	fgsea	tumor bench
global LM	0.646193	fgsea	tumor bench
global LM	0.652801	fgsea	tumor bench
global LM	0.650362	fgsea	tumor bench
global LM	0.645419	fgsea	tumor bench
global LM	0.652976	fgsea	tumor bench
global LM	0.645131	fgsea	tumor bench
global LM	0.639484	fgsea	tumor bench
global LM	0.647012	fgsea	tumor bench
global LM	0.648671	fgsea	tumor bench
global LM	0.642363	fgsea	tumor bench
global LM	0.650809	fgsea	tumor bench
global LM	0.651438	fgsea	tumor bench
global LM	0.655108	fgsea	tumor bench
global LM	0.648008	fgsea	tumor bench
global LM	0.649434	fgsea	tumor bench
global LM	0.660948	fgsea	tumor bench
global LM	0.654655	fgsea	tumor bench
global LM	0.642295	fgsea	tumor bench
global LM	0.640797	fgsea	tumor bench
global LM	0.649119	fgsea	tumor bench
global LM	0.644616	fgsea	tumor bench
global LM	0.645456	fgsea	tumor bench
global LM	0.651597	fgsea	tumor bench
global LM	0.649508	fgsea	tumor bench
global LM	0.65122	fgsea	tumor bench
global LM	0.645586	fgsea	tumor bench
global LM	0.646419	fgsea	tumor bench
global LM	0.650803	fgsea	tumor bench
global LM	0.652011	fgsea	tumor bench
global LM	0.655657	fgsea	tumor bench
global LM	0.659084	fgsea	tumor bench
global LM	0.645697	fgsea	tumor bench
global LM	0.649584	fgsea	tumor bench
global LM	0.642989	fgsea	tumor bench
global LM	0.651525	fgsea	tumor bench
global LM	0.656322	fgsea	tumor bench
global LM	0.651762	fgsea	tumor bench
global LM	0.645184	fgsea	tumor bench
global LM	0.654299	fgsea	tumor bench
global LM	0.65894	fgsea	tumor bench
global LM	0.63749	fgsea	tumor bench
global LM	0.64226	fgsea	tumor bench
global LM	0.651013	fgsea	tumor bench
global LM	0.648113	fgsea	tumor bench
global LM	0.648636	fgsea	tumor bench
global LM	0.653659	fgsea	tumor bench
global LM	0.650303	fgsea	tumor bench
global LM	0.649473	fgsea	tumor bench
global LM	0.646641	fgsea	tumor bench
global LM	0.646285	fgsea	tumor bench
global LM	0.641846	fgsea	tumor bench
global LM	0.656322	fgsea	tumor bench
global LM	0.66071	fgsea	tumor bench
global LM	0.63503	fgsea	tumor bench
global LM	0.646485	fgsea	tumor bench
global LM	0.652566	fgsea	tumor bench
global LM	0.634621	fgsea	tumor bench
global LM	0.648022	fgsea	tumor bench
global LM	0.664122	fgsea	tumor bench
global LM	0.642451	fgsea	tumor bench
global LM	0.646732	fgsea	tumor bench
global LM	0.642991	fgsea	tumor bench
global LM	0.650706	fgsea	tumor bench
global LM	0.661553	fgsea	tumor bench
global LM	0.653147	fgsea	tumor bench
global LM	0.653846	fgsea	tumor bench
global LM	0.655408	fgsea	tumor bench
global LM	0.6456	fgsea	tumor bench
global LM	0.656985	fgsea	tumor bench
global LM	0.659333	fgsea	tumor bench
global LM	0.652332	fgsea	tumor bench
global LM	0.646845	fgsea	tumor bench
global LM	0.645188	fgsea	tumor bench
global LM	0.64736	fgsea	tumor bench
global LM	0.652554	fgsea	tumor bench
global LM	0.660489	fgsea	tumor bench
global LM	0.654338	fgsea	tumor bench
global LM	0.657252	fgsea	tumor bench
global LM	0.644678	fgsea	tumor bench
global LM	0.654791	fgsea	tumor bench
global LM	0.658168	fgsea	tumor bench
global LM	0.641628	fgsea	tumor bench
global LM	0.657217	fgsea	tumor bench
global LM	0.657769	fgsea	tumor bench
global LM	0.645575	fgsea	tumor bench
global LM	0.652774	fgsea	tumor bench
global LM	0.653377	fgsea	tumor bench
global LM	0.648302	fgsea	tumor bench
global LM	0.652097	fgsea	tumor bench
global LM	0.657614	fgsea	tumor bench
global LM	0.645672	fgsea	tumor bench
global LM	0.646331	fgsea	tumor bench
global LM	0.657775	fgsea	tumor bench
global LM	0.650969	fgsea	tumor bench
global LM	0.641863	fgsea	tumor bench
global LM	0.655606	fgsea	tumor bench
global LM	0.643534	fgsea	tumor bench
global LM	0.640745	fgsea	tumor bench
global LM	0.640241	fgsea	tumor bench
global LM	0.65412	fgsea	tumor bench
global LM	0.658845	fgsea	tumor bench
global LM	0.635541	fgsea	tumor bench
global LM	0.650179	fgsea	tumor bench
global LM	0.662422	fgsea	tumor bench
global LM	0.641793	fgsea	tumor bench
global LM	0.653927	fgsea	tumor bench
global LM	0.641684	fgsea	tumor bench
global LM	0.646063	fgsea	tumor bench
global LM	0.65439	fgsea	tumor bench
global LM	0.6451	fgsea	tumor bench
global LM	0.657497	fgsea	tumor bench
global LM	0.654159	fgsea	tumor bench
global LM	0.653097	fgsea	tumor bench
global LM	0.643207	fgsea	tumor bench
global LM	0.641449	fgsea	tumor bench
global LM	0.647193	fgsea	tumor bench
global LM	0.646812	fgsea	tumor bench
global LM	0.64816	fgsea	tumor bench
global LM	0.651478	fgsea	tumor bench
global LM	0.642507	fgsea	tumor bench
global LM	0.654694	fgsea	tumor bench
global LM	0.643355	fgsea	tumor bench
global LM	0.646339	fgsea	tumor bench
global LM	0.661699	fgsea	tumor bench
global LM	0.647391	fgsea	tumor bench
global LM	0.654527	fgsea	tumor bench
global LM	0.645435	fgsea	tumor bench
global LM	0.645505	fgsea	tumor bench
global LM	0.652959	fgsea	tumor bench
global LM	0.646464	fgsea	tumor bench
global LM	0.646897	fgsea	tumor bench
global LM	0.666846	fgsea	tumor bench
global LM	0.645701	fgsea	tumor bench
global LM	0.652393	fgsea	tumor bench
global LM	0.651266	fgsea	tumor bench
global LM	0.654497	fgsea	tumor bench
global LM	0.655626	fgsea	tumor bench
global LM	0.638455	fgsea	tumor bench
global LM	0.638228	fgsea	tumor bench
global LM	0.64764	fgsea	tumor bench
global LM	0.653136	fgsea	tumor bench
global LM	0.646965	fgsea	tumor bench
global LM	0.661214	fgsea	tumor bench
global LM	0.674774	fgsea	tumor bench
global LM	0.657108	fgsea	tumor bench
global LM	0.661022	fgsea	tumor bench
global LM	0.646254	fgsea	tumor bench
global LM	0.654361	fgsea	tumor bench
global LM	0.647553	fgsea	tumor bench
global LM	0.657086	fgsea	tumor bench
global LM	0.654709	fgsea	tumor bench
global LM	0.653914	fgsea	tumor bench
global LM	0.638654	fgsea	tumor bench
global LM	0.642667	fgsea	tumor bench
global LM	0.639334	fgsea	tumor bench
global LM	0.641373	fgsea	tumor bench
global LM	0.656997	fgsea	tumor bench
global LM	0.653877	fgsea	tumor bench
global LM	0.654918	fgsea	tumor bench
global LM	0.655468	fgsea	tumor bench
global LM	0.646991	fgsea	tumor bench
global LM	0.647249	fgsea	tumor bench
global LM	0.643843	fgsea	tumor bench
global LM	0.639323	fgsea	tumor bench
global LM	0.651418	fgsea	tumor bench
global LM	0.652609	fgsea	tumor bench
global LM	0.648909	fgsea	tumor bench
global LM	0.641618	fgsea	tumor bench
global LM	0.647798	fgsea	tumor bench
global LM	0.648909	fgsea	tumor bench
global LM	0.648644	fgsea	tumor bench
global LM	0.651546	fgsea	tumor bench
global LM	0.645215	fgsea	tumor bench
global LM	0.655093	fgsea	tumor bench
global LM	0.636109	fgsea	tumor bench
global LM	0.646154	fgsea	tumor bench
global LM	0.637265	fgsea	tumor bench
global LM	0.658182	fgsea	tumor bench
global LM	0.644493	fgsea	tumor bench
global LM	0.642976	fgsea	tumor bench
global LM	0.659102	fgsea	tumor bench
global LM	0.647549	fgsea	tumor bench
global LM	0.658744	fgsea	tumor bench
global LM	0.651854	fgsea	tumor bench
global LM	0.649134	fgsea	tumor bench
global LM	0.645999	fgsea	tumor bench
global LM	0.647115	fgsea	tumor bench
global LM	0.646086	fgsea	tumor bench
global LM	0.635006	fgsea	tumor bench
global LM	0.652875	fgsea	tumor bench
global LM	0.65605	fgsea	tumor bench
global LM	0.654303	fgsea	tumor bench
global LM	0.642102	fgsea	tumor bench
global LM	0.65937	fgsea	tumor bench
global LM	0.636197	fgsea	tumor bench
global LM	0.65291	fgsea	tumor bench
global LM	0.639039	fgsea	tumor bench
global LM	0.640107	fgsea	tumor bench
global LM	0.650109	fgsea	tumor bench
global LM	0.639723	fgsea	tumor bench
global LM	0.643696	fgsea	tumor bench
global LM	0.663136	fgsea	tumor bench
global LM	0.661745	fgsea	tumor bench
global LM	0.657678	fgsea	tumor bench
global LM	0.65447	fgsea	tumor bench
global LM	0.642141	fgsea	tumor bench
global LM	0.648918	fgsea	tumor bench
global LM	0.654497	fgsea	tumor bench
global LM	0.657771	fgsea	tumor bench
global LM	0.632814	fgsea	tumor bench
global LM	0.638181	fgsea	tumor bench
global LM	0.644022	fgsea	tumor bench
global LM	0.645792	fgsea	tumor bench
global LM	0.640861	fgsea	tumor bench
global LM	0.654174	fgsea	tumor bench
global LM	0.649595	fgsea	tumor bench
global LM	0.652	fgsea	tumor bench
global LM	0.645378	fgsea	tumor bench
global LM	0.658468	fgsea	tumor bench
global LM	0.652694	fgsea	tumor bench
global LM	0.641303	fgsea	tumor bench
global LM	0.651142	fgsea	tumor bench
global LM	0.650504	fgsea	tumor bench
global LM	0.651984	fgsea	tumor bench
global LM	0.668742	fgsea	tumor bench
global LM	0.657059	fgsea	tumor bench
global LM	0.657979	fgsea	tumor bench
global LM	0.648269	fgsea	tumor bench
global LM	0.653836	fgsea	tumor bench
global LM	0.652255	fgsea	tumor bench
global LM	0.646442	fgsea	tumor bench
global LM	0.650286	fgsea	tumor bench
global LM	0.655124	fgsea	tumor bench
global LM	0.635668	fgsea	tumor bench
global LM	0.648284	fgsea	tumor bench
global LM	0.650035	fgsea	tumor bench
global LM	0.644954	fgsea	tumor bench
global LM	0.654355	fgsea	tumor bench
global LM	0.652595	fgsea	tumor bench
global LM	0.651177	fgsea	tumor bench
global LM	0.64488	fgsea	tumor bench
global LM	0.645197	fgsea	tumor bench
global LM	0.65143	fgsea	tumor bench
global LM	0.64878	fgsea	tumor bench
global LM	0.652906	fgsea	tumor bench
global LM	0.662175	fgsea	tumor bench
global LM	0.651439	fgsea	tumor bench
global LM	0.671407	fgsea	tumor bench
global LM	0.654602	fgsea	tumor bench
global LM	0.659528	fgsea	tumor bench
global LM	0.652015	fgsea	tumor bench
global LM	0.66505	fgsea	tumor bench
global LM	0.65419	fgsea	tumor bench
global LM	0.648247	fgsea	tumor bench
global LM	0.647409	fgsea	tumor bench
global LM	0.654097	fgsea	tumor bench
global LM	0.648076	fgsea	tumor bench
global LM	0.65247	fgsea	tumor bench
global LM	0.648374	fgsea	tumor bench
global LM	0.654674	fgsea	tumor bench
global LM	0.648553	fgsea	tumor bench
global LM	0.650694	fgsea	tumor bench
global LM	0.651609	fgsea	tumor bench
global LM	0.65789	fgsea	tumor bench
global LM	0.652076	fgsea	tumor bench
global LM	0.65015	fgsea	tumor bench
global LM	0.646604	fgsea	tumor bench
global LM	0.647115	fgsea	tumor bench
global LM	0.631787	fgsea	tumor bench
global LM	0.64907	fgsea	tumor bench
global LM	0.657479	fgsea	tumor bench
global LM	0.663284	fgsea	tumor bench
global LM	0.648975	fgsea	tumor bench
global LM	0.643061	fgsea	tumor bench
global LM	0.650943	fgsea	tumor bench
global LM	0.654266	fgsea	tumor bench
global LM	0.649648	fgsea	tumor bench
global LM	0.64139	fgsea	tumor bench
global LM	0.649253	fgsea	tumor bench
global LM	0.648267	fgsea	tumor bench
global LM	0.658394	fgsea	tumor bench
global LM	0.644112	fgsea	tumor bench
global LM	0.655437	fgsea	tumor bench
global LM	0.654315	fgsea	tumor bench
global LM	0.637803	fgsea	tumor bench
global LM	0.639235	fgsea	tumor bench
global LM	0.649269	fgsea	tumor bench
global LM	0.648031	fgsea	tumor bench
global LM	0.654237	fgsea	tumor bench
global LM	0.655579	fgsea	tumor bench
global LM	0.647994	fgsea	tumor bench
global LM	0.645689	fgsea	tumor bench
global LM	0.64446	fgsea	tumor bench
global LM	0.64341	fgsea	tumor bench
global LM	0.652256	fgsea	tumor bench
global LM	0.663146	fgsea	tumor bench
global LM	0.641297	fgsea	tumor bench
global LM	0.65236	fgsea	tumor bench
global LM	0.655077	fgsea	tumor bench
global LM	0.653818	fgsea	tumor bench
global LM	0.651185	fgsea	tumor bench
global LM	0.661033	fgsea	tumor bench
global LM	0.647747	fgsea	tumor bench
global LM	0.643789	fgsea	tumor bench
global LM	0.646639	fgsea	tumor bench
global LM	0.651566	fgsea	tumor bench
global LM	0.647399	fgsea	tumor bench
global LM	0.643137	fgsea	tumor bench
global LM	0.645917	fgsea	tumor bench
global LM	0.646903	fgsea	tumor bench
global LM	0.639718	fgsea	tumor bench
global LM	0.642746	fgsea	tumor bench
global LM	0.647938	fgsea	tumor bench
global LM	0.640128	fgsea	tumor bench
global LM	0.649426	fgsea	tumor bench
global LM	0.653935	fgsea	tumor bench
global LM	0.643874	fgsea	tumor bench
global LM	0.650389	fgsea	tumor bench
global LM	0.65646	fgsea	tumor bench
global LM	0.650144	fgsea	tumor bench
global LM	0.653533	fgsea	tumor bench
global LM	0.634351	fgsea	tumor bench
global LM	0.647541	fgsea	tumor bench
global LM	0.657993	fgsea	tumor bench
global LM	0.643668	fgsea	tumor bench
global LM	0.649574	fgsea	tumor bench
global LM	0.639004	fgsea	tumor bench
global LM	0.652873	fgsea	tumor bench
global LM	0.652348	fgsea	tumor bench
global LM	0.647658	fgsea	tumor bench
global LM	0.645608	fgsea	tumor bench
global LM	0.650373	fgsea	tumor bench
global LM	0.654544	fgsea	tumor bench
global LM	0.644188	fgsea	tumor bench
global LM	0.645806	fgsea	tumor bench
global LM	0.656719	fgsea	tumor bench
global LM	0.651194	fgsea	tumor bench
global LM	0.651253	fgsea	tumor bench
global LM	0.656326	fgsea	tumor bench
global LM	0.645798	fgsea	tumor bench
global LM	0.648008	fgsea	tumor bench
global LM	0.657433	fgsea	tumor bench
global LM	0.636241	fgsea	tumor bench
global LM	0.657343	fgsea	tumor bench
global LM	0.657483	fgsea	tumor bench
global LM	0.647327	fgsea	tumor bench
global LM	0.649885	fgsea	tumor bench
global LM	0.669164	fgsea	tumor bench
global LM	0.638934	fgsea	tumor bench
global LM	0.657892	fgsea	tumor bench
global LM	0.652714	fgsea	tumor bench
global LM	0.638671	fgsea	tumor bench
global LM	0.63559	fgsea	tumor bench
global LM	0.655779	fgsea	tumor bench
global LM	0.652042	fgsea	tumor bench
global LM	0.64362	fgsea	tumor bench
global LM	0.645425	fgsea	tumor bench
global LM	0.652101	fgsea	tumor bench
global LM	0.656283	fgsea	tumor bench
global LM	0.651904	fgsea	tumor bench
global LM	0.643616	fgsea	tumor bench
global LM	0.655096	fgsea	tumor bench
global LM	0.639735	fgsea	tumor bench
global LM	0.656069	fgsea	tumor bench
global LM	0.637887	fgsea	tumor bench
global LM	0.650714	fgsea	tumor bench
global LM	0.645695	fgsea	tumor bench
global LM	0.653922	fgsea	tumor bench
global LM	0.644538	fgsea	tumor bench
global LM	0.645098	fgsea	tumor bench
global LM	0.655847	fgsea	tumor bench
global LM	0.665898	fgsea	tumor bench
global LM	0.64311	fgsea	tumor bench
global LM	0.652113	fgsea	tumor bench
global LM	0.652379	fgsea	tumor bench
global LM	0.640774	fgsea	tumor bench
global LM	0.652965	fgsea	tumor bench
global LM	0.64944	fgsea	tumor bench
global LM	0.647751	fgsea	tumor bench
global LM	0.64842	fgsea	tumor bench
global LM	0.647794	fgsea	tumor bench
global LM	0.642801	fgsea	tumor bench
global LM	0.642128	fgsea	tumor bench
global LM	0.646962	fgsea	tumor bench
global LM	0.647829	fgsea	tumor bench
global LM	0.645639	fgsea	tumor bench
global LM	0.647489	fgsea	tumor bench
global LM	0.651618	fgsea	tumor bench
global LM	0.653752	fgsea	tumor bench
global LM	0.643816	fgsea	tumor bench
global LM	0.649426	fgsea	tumor bench
global LM	0.651399	fgsea	tumor bench
global LM	0.643999	fgsea	tumor bench
global LM	0.647028	fgsea	tumor bench
global LM	0.65034	fgsea	tumor bench
global LM	0.647267	fgsea	tumor bench
global LM	0.650239	fgsea	tumor bench
global LM	0.645678	fgsea	tumor bench
global LM	0.63855	fgsea	tumor bench
global LM	0.641495	fgsea	tumor bench
global LM	0.63877	fgsea	tumor bench
global LM	0.652017	fgsea	tumor bench
global LM	0.659032	fgsea	tumor bench
global LM	0.649121	fgsea	tumor bench
global LM	0.658108	fgsea	tumor bench
global LM	0.659382	fgsea	tumor bench
global LM	0.6542	fgsea	tumor bench
global LM	0.647362	fgsea	tumor bench
global LM	0.645384	fgsea	tumor bench
global LM	0.644723	fgsea	tumor bench
global LM	0.655664	fgsea	tumor bench
global LM	0.641618	fgsea	tumor bench
global LM	0.657215	fgsea	tumor bench
global LM	0.657555	fgsea	tumor bench
global LM	0.648214	fgsea	tumor bench
global LM	0.649909	fgsea	tumor bench
global LM	0.652011	fgsea	tumor bench
global LM	0.646921	fgsea	tumor bench
global LM	0.645783	fgsea	tumor bench
global LM	0.657682	fgsea	tumor bench
global LM	0.651498	fgsea	tumor bench
global LM	0.658687	fgsea	tumor bench
global LM	0.641921	fgsea	tumor bench
global LM	0.647847	fgsea	tumor bench
global LM	0.657571	fgsea	tumor bench
global LM	0.654375	fgsea	tumor bench
global LM	0.645631	fgsea	tumor bench
global LM	0.652276	fgsea	tumor bench
global LM	0.655122	fgsea	tumor bench
global LM	0.641599	fgsea	tumor bench
global LM	0.637331	fgsea	tumor bench
global LM	0.649825	fgsea	tumor bench
global LM	0.655264	fgsea	tumor bench
global LM	0.643851	fgsea	tumor bench
global LM	0.675235	fgsea	tumor bench
global LM	0.646086	fgsea	tumor bench
global LM	0.642939	fgsea	tumor bench
global LM	0.653457	fgsea	tumor bench
global LM	0.640579	fgsea	tumor bench
global LM	0.642844	fgsea	tumor bench
global LM	0.643396	fgsea	tumor bench
global LM	0.653013	fgsea	tumor bench
global LM	0.656524	fgsea	tumor bench
global LM	0.650737	fgsea	tumor bench
global LM	0.644252	fgsea	tumor bench
global LM	0.653311	fgsea	tumor bench
global LM	0.64531	fgsea	tumor bench
global LM	0.651508	fgsea	tumor bench
global LM	0.650998	fgsea	tumor bench
global LM	0.651714	fgsea	tumor bench
global LM	0.645053	fgsea	tumor bench
global LM	0.651766	fgsea	tumor bench
global LM	0.650722	fgsea	tumor bench
global LM	0.642137	fgsea	tumor bench
global LM	0.634746	fgsea	tumor bench
global LM	0.663617	fgsea	tumor bench
global LM	0.645277	fgsea	tumor bench
global LM	0.642312	fgsea	tumor bench
global LM	0.64922	fgsea	tumor bench
global LM	0.649475	fgsea	tumor bench
global LM	0.656147	fgsea	tumor bench
global LM	0.649735	fgsea	tumor bench
global LM	0.646141	fgsea	tumor bench
global LM	0.657728	fgsea	tumor bench
global LM	0.644392	fgsea	tumor bench
global LM	0.661893	fgsea	tumor bench
global LM	0.640346	fgsea	tumor bench
global LM	0.653507	fgsea	tumor bench
global LM	0.6461	fgsea	tumor bench
global LM	0.643283	fgsea	tumor bench
global LM	0.6568	fgsea	tumor bench
global LM	0.635948	fgsea	tumor bench
global LM	0.641058	fgsea	tumor bench
global LM	0.655009	fgsea	tumor bench
global LM	0.649749	fgsea	tumor bench
global LM	0.660815	fgsea	tumor bench
global LM	0.651338	fgsea	tumor bench
global LM	0.6601	fgsea	tumor bench
global LM	0.642727	fgsea	tumor bench
global LM	0.64779	fgsea	tumor bench
global LM	0.657559	fgsea	tumor bench
global LM	0.657297	fgsea	tumor bench
global LM	0.657153	fgsea	tumor bench
global LM	0.648061	fgsea	tumor bench
global LM	0.636802	fgsea	tumor bench
global LM	0.647078	fgsea	tumor bench
global LM	0.660627	fgsea	tumor bench
global LM	0.651428	fgsea	tumor bench
global LM	0.644752	fgsea	tumor bench
global LM	0.638261	fgsea	tumor bench
global LM	0.65349	fgsea	tumor bench
global LM	0.648055	fgsea	tumor bench
global LM	0.651109	fgsea	tumor bench
global LM	0.649646	fgsea	tumor bench
global LM	0.654943	fgsea	tumor bench
global LM	0.662842	fgsea	tumor bench
global LM	0.631417	fgsea	tumor bench
global LM	0.651476	fgsea	tumor bench
global LM	0.648671	fgsea	tumor bench
global LM	0.652507	fgsea	tumor bench
global LM	0.645981	fgsea	tumor bench
global LM	0.655501	fgsea	tumor bench
global LM	0.639507	fgsea	tumor bench
global LM	0.654661	fgsea	tumor bench
global LM	0.655497	fgsea	tumor bench
global LM	0.655083	fgsea	tumor bench
global LM	0.643499	fgsea	tumor bench
global LM	0.633604	fgsea	tumor bench
global LM	0.648516	fgsea	tumor bench
global LM	0.657053	fgsea	tumor bench
global LM	0.66009	fgsea	tumor bench
global LM	0.654301	fgsea	tumor bench
global LM	0.653155	fgsea	tumor bench
global LM	0.648063	fgsea	tumor bench
global LM	0.646232	fgsea	tumor bench
global LM	0.646504	fgsea	tumor bench
global LM	0.642118	fgsea	tumor bench
global LM	0.64148	fgsea	tumor bench
[truncated: 33,001 more rows]

## Sheet: Fig 2g
normalisation	score	method	benchmark
global LM	0.695963	KSEA	activating sites
global LM	0.704566	KSEA	activating sites
global LM	0.702158	KSEA	activating sites
global LM	0.707975	KSEA	activating sites
global LM	0.700904	KSEA	activating sites
global LM	0.715326	KSEA	activating sites
global LM	0.720334	KSEA	activating sites
global LM	0.699329	KSEA	activating sites
global LM	0.690577	KSEA	activating sites
global LM	0.709153	KSEA	activating sites
global LM	0.698049	KSEA	activating sites
global LM	0.716004	KSEA	activating sites
global LM	0.705787	KSEA	activating sites
global LM	0.698962	KSEA	activating sites
global LM	0.709131	KSEA	activating sites
global LM	0.695576	KSEA	activating sites
global LM	0.699346	KSEA	activating sites
global LM	0.69799	KSEA	activating sites
global LM	0.709908	KSEA	activating sites
global LM	0.708543	KSEA	activating sites
global LM	0.705722	KSEA	activating sites
global LM	0.708181	KSEA	activating sites
global LM	0.726724	KSEA	activating sites
global LM	0.700109	KSEA	activating sites
global LM	0.68578	KSEA	activating sites
global LM	0.707901	KSEA	activating sites
global LM	0.712717	KSEA	activating sites
global LM	0.70048	KSEA	activating sites
global LM	0.707073	KSEA	activating sites
global LM	0.721023	KSEA	activating sites
global LM	0.709221	KSEA	activating sites
global LM	0.709993	KSEA	activating sites
global LM	0.687849	KSEA	activating sites
global LM	0.695409	KSEA	activating sites
global LM	0.705943	KSEA	activating sites
global LM	0.704894	KSEA	activating sites
global LM	0.700593	KSEA	activating sites
global LM	0.703967	KSEA	activating sites
global LM	0.706751	KSEA	activating sites
global LM	0.697249	KSEA	activating sites
global LM	0.70681	KSEA	activating sites
global LM	0.70033	KSEA	activating sites
global LM	0.715021	KSEA	activating sites
global LM	0.706279	KSEA	activating sites
global LM	0.698346	KSEA	activating sites
global LM	0.700449	KSEA	activating sites
global LM	0.699081	KSEA	activating sites
global LM	0.698795	KSEA	activating sites
global LM	0.697196	KSEA	activating sites
global LM	0.702399	KSEA	activating sites
global LM	0.710015	KSEA	activating sites
global LM	0.709518	KSEA	activating sites
global LM	0.697408	KSEA	activating sites
global LM	0.704012	KSEA	activating sites
global LM	0.723279	KSEA	activating sites
global LM	0.699841	KSEA	activating sites
global LM	0.702605	KSEA	activating sites
global LM	0.711366	KSEA	activating sites
global LM	0.689404	KSEA	activating sites
global LM	0.710507	KSEA	activating sites
global LM	0.695045	KSEA	activating sites
global LM	0.704012	KSEA	activating sites
global LM	0.713313	KSEA	activating sites
global LM	0.695096	KSEA	activating sites
global LM	0.711813	KSEA	activating sites
global LM	0.692281	KSEA	activating sites
global LM	0.693471	KSEA	activating sites
global LM	0.699895	KSEA	activating sites
global LM	0.697885	KSEA	activating sites
global LM	0.700321	KSEA	activating sites
global LM	0.716745	KSEA	activating sites
global LM	0.709716	KSEA	activating sites
global LM	0.714345	KSEA	activating sites
global LM	0.70655	KSEA	activating sites
global LM	0.704914	KSEA	activating sites
global LM	0.708085	KSEA	activating sites
global LM	0.70198	KSEA	activating sites
global LM	0.718867	KSEA	activating sites
global LM	0.708407	KSEA	activating sites
global LM	0.716109	KSEA	activating sites
global LM	0.709947	KSEA	activating sites
global LM	0.71376	KSEA	activating sites
global LM	0.703184	KSEA	activating sites
global LM	0.700986	KSEA	activating sites
global LM	0.701994	KSEA	activating sites
global LM	0.715976	KSEA	activating sites
global LM	0.694389	KSEA	activating sites
global LM	0.696927	KSEA	activating sites
global LM	0.70947	KSEA	activating sites
global LM	0.705654	KSEA	activating sites
global LM	0.697297	KSEA	activating sites
global LM	0.713285	KSEA	activating sites
global LM	0.708393	KSEA	activating sites
global LM	0.699007	KSEA	activating sites
global LM	0.701497	KSEA	activating sites
global LM	0.705437	KSEA	activating sites
global LM	0.696741	KSEA	activating sites
global LM	0.709475	KSEA	activating sites
global LM	0.698843	KSEA	activating sites
global LM	0.698453	KSEA	activating sites
global LM	0.700409	KSEA	activating sites
global LM	0.71257	KSEA	activating sites
global LM	0.705951	KSEA	activating sites
global LM	0.707265	KSEA	activating sites
global LM	0.700714	KSEA	activating sites
global LM	0.703012	KSEA	activating sites
global LM	0.698903	KSEA	activating sites
global LM	0.717558	KSEA	activating sites
global LM	0.712638	KSEA	activating sites
global LM	0.698275	KSEA	activating sites
global LM	0.705279	KSEA	activating sites
global LM	0.701528	KSEA	activating sites
global LM	0.701316	KSEA	activating sites
global LM	0.707534	KSEA	activating sites
global LM	0.711098	KSEA	activating sites
global LM	0.697207	KSEA	activating sites
global LM	0.702766	KSEA	activating sites
global LM	0.686476	KSEA	activating sites
global LM	0.712587	KSEA	activating sites
global LM	0.706926	KSEA	activating sites
global LM	0.715789	KSEA	activating sites
global LM	0.693276	KSEA	activating sites
global LM	0.699663	KSEA	activating sites
global LM	0.70033	KSEA	activating sites
global LM	0.705394	KSEA	activating sites
global LM	0.699228	KSEA	activating sites
global LM	0.709945	KSEA	activating sites
global LM	0.711058	KSEA	activating sites
global LM	0.712607	KSEA	activating sites
global LM	0.70284	KSEA	activating sites
global LM	0.688299	KSEA	activating sites
global LM	0.710595	KSEA	activating sites
global LM	0.701062	KSEA	activating sites
global LM	0.701104	KSEA	activating sites
global LM	0.698934	KSEA	activating sites
global LM	0.697283	KSEA	activating sites
global LM	0.707641	KSEA	activating sites
global LM	0.694957	KSEA	activating sites
global LM	0.689596	KSEA	activating sites
global LM	0.704501	KSEA	activating sites
global LM	0.708636	KSEA	activating sites
global LM	0.702336	KSEA	activating sites
global LM	0.702543	KSEA	activating sites
global LM	0.695486	KSEA	activating sites
global LM	0.709255	KSEA	activating sites
global LM	0.711807	KSEA	activating sites
global LM	0.708382	KSEA	activating sites
global LM	0.714438	KSEA	activating sites
global LM	0.692931	KSEA	activating sites
global LM	0.708057	KSEA	activating sites
global LM	0.708704	KSEA	activating sites
global LM	0.70479	KSEA	activating sites
global LM	0.691622	KSEA	activating sites
global LM	0.705194	KSEA	activating sites
global LM	0.696192	KSEA	activating sites
global LM	0.701031	KSEA	activating sites
global LM	0.714619	KSEA	activating sites
global LM	0.703328	KSEA	activating sites
global LM	0.696082	KSEA	activating sites
global LM	0.709524	KSEA	activating sites
global LM	0.701155	KSEA	activating sites
global LM	0.704908	KSEA	activating sites
global LM	0.705197	KSEA	activating sites
global LM	0.713421	KSEA	activating sites
global LM	0.711821	KSEA	activating sites
global LM	0.71194	KSEA	activating sites
global LM	0.697834	KSEA	activating sites
global LM	0.708427	KSEA	activating sites
global LM	0.705799	KSEA	activating sites
global LM	0.705225	KSEA	activating sites
global LM	0.717493	KSEA	activating sites
global LM	0.708486	KSEA	activating sites
global LM	0.714404	KSEA	activating sites
global LM	0.702348	KSEA	activating sites
global LM	0.710244	KSEA	activating sites
global LM	0.714826	KSEA	activating sites
global LM	0.706485	KSEA	activating sites
global LM	0.70122	KSEA	activating sites
global LM	0.712189	KSEA	activating sites
global LM	0.705883	KSEA	activating sites
global LM	0.702478	KSEA	activating sites
global LM	0.705855	KSEA	activating sites
global LM	0.704939	KSEA	activating sites
global LM	0.702359	KSEA	activating sites
global LM	0.69262	KSEA	activating sites
global LM	0.717542	KSEA	activating sites
global LM	0.692117	KSEA	activating sites
global LM	0.708964	KSEA	activating sites
global LM	0.704948	KSEA	activating sites
global LM	0.706061	KSEA	activating sites
global LM	0.725119	KSEA	activating sites
global LM	0.709204	KSEA	activating sites
global LM	0.714484	KSEA	activating sites
global LM	0.703159	KSEA	activating sites
global LM	0.703871	KSEA	activating sites
global LM	0.690387	KSEA	activating sites
global LM	0.70776	KSEA	activating sites
global LM	0.692108	KSEA	activating sites
global LM	0.71062	KSEA	activating sites
global LM	0.699866	KSEA	activating sites
global LM	0.704535	KSEA	activating sites
global LM	0.710846	KSEA	activating sites
global LM	0.712946	KSEA	activating sites
global LM	0.699629	KSEA	activating sites
global LM	0.70815	KSEA	activating sites
global LM	0.69693	KSEA	activating sites
global LM	0.716908	KSEA	activating sites
global LM	0.707867	KSEA	activating sites
global LM	0.694126	KSEA	activating sites
global LM	0.699324	KSEA	activating sites
global LM	0.69496	KSEA	activating sites
global LM	0.703973	KSEA	activating sites
global LM	0.701675	KSEA	activating sites
global LM	0.708823	KSEA	activating sites
global LM	0.697928	KSEA	activating sites
global LM	0.710448	KSEA	activating sites
global LM	0.705199	KSEA	activating sites
global LM	0.708418	KSEA	activating sites
global LM	0.699428	KSEA	activating sites
global LM	0.715094	KSEA	activating sites
global LM	0.705454	KSEA	activating sites
global LM	0.688064	KSEA	activating sites
global LM	0.705129	KSEA	activating sites
global LM	0.703337	KSEA	activating sites
global LM	0.695059	KSEA	activating sites
global LM	0.707398	KSEA	activating sites
global LM	0.703846	KSEA	activating sites
global LM	0.711437	KSEA	activating sites
global LM	0.720721	KSEA	activating sites
global LM	0.70934	KSEA	activating sites
global LM	0.709074	KSEA	activating sites
global LM	0.702955	KSEA	activating sites
global LM	0.713545	KSEA	activating sites
global LM	0.702842	KSEA	activating sites
global LM	0.706613	KSEA	activating sites
global LM	0.702938	KSEA	activating sites
global LM	0.707537	KSEA	activating sites
global LM	0.704479	KSEA	activating sites
global LM	0.705705	KSEA	activating sites
global LM	0.710504	KSEA	activating sites
global LM	0.705086	KSEA	activating sites
global LM	0.705208	KSEA	activating sites
global LM	0.694434	KSEA	activating sites
global LM	0.719949	KSEA	activating sites
global LM	0.70466	KSEA	activating sites
global LM	0.706197	KSEA	activating sites
global LM	0.712401	KSEA	activating sites
global LM	0.694073	KSEA	activating sites
global LM	0.699779	KSEA	activating sites
global LM	0.702543	KSEA	activating sites
global LM	0.703806	KSEA	activating sites
global LM	0.712491	KSEA	activating sites
global LM	0.691427	KSEA	activating sites
global LM	0.692693	KSEA	activating sites
global LM	0.710052	KSEA	activating sites
global LM	0.699931	KSEA	activating sites
global LM	0.706627	KSEA	activating sites
global LM	0.698962	KSEA	activating sites
global LM	0.70819	KSEA	activating sites
global LM	0.707381	KSEA	activating sites
global LM	0.703506	KSEA	activating sites
global LM	0.699377	KSEA	activating sites
global LM	0.706819	KSEA	activating sites
global LM	0.697122	KSEA	activating sites
global LM	0.70263	KSEA	activating sites
global LM	0.700742	KSEA	activating sites
global LM	0.701853	KSEA	activating sites
global LM	0.697552	KSEA	activating sites
global LM	0.697424	KSEA	activating sites
global LM	0.709439	KSEA	activating sites
global LM	0.714933	KSEA	activating sites
global LM	0.704092	KSEA	activating sites
global LM	0.716688	KSEA	activating sites
global LM	0.693623	KSEA	activating sites
global LM	0.698046	KSEA	activating sites
global LM	0.715727	KSEA	activating sites
global LM	0.700966	KSEA	activating sites
global LM	0.71196	KSEA	activating sites
global LM	0.696472	KSEA	activating sites
global LM	0.695333	KSEA	activating sites
global LM	0.702953	KSEA	activating sites
global LM	0.696017	KSEA	activating sites
global LM	0.707588	KSEA	activating sites
global LM	0.709891	KSEA	activating sites
global LM	0.707582	KSEA	activating sites
global LM	0.698097	KSEA	activating sites
global LM	0.701596	KSEA	activating sites
global LM	0.700027	KSEA	activating sites
global LM	0.694578	KSEA	activating sites
global LM	0.716451	KSEA	activating sites
global LM	0.710634	KSEA	activating sites
global LM	0.696252	KSEA	activating sites
global LM	0.698332	KSEA	activating sites
global LM	0.698713	KSEA	activating sites
global LM	0.708272	KSEA	activating sites
global LM	0.692959	KSEA	activating sites
global LM	0.69914	KSEA	activating sites
global LM	0.706036	KSEA	activating sites
global LM	0.705507	KSEA	activating sites
global LM	0.699459	KSEA	activating sites
global LM	0.704637	KSEA	activating sites
global LM	0.694417	KSEA	activating sites
global LM	0.695664	KSEA	activating sites
global LM	0.702732	KSEA	activating sites
global LM	0.710061	KSEA	activating sites
global LM	0.696885	KSEA	activating sites
global LM	0.709637	KSEA	activating sites
global LM	0.682406	KSEA	activating sites
global LM	0.698532	KSEA	activating sites
global LM	0.703023	KSEA	activating sites
global LM	0.697834	KSEA	activating sites
global LM	0.695847	KSEA	activating sites
global LM	0.705507	KSEA	activating sites
global LM	0.716182	KSEA	activating sites
global LM	0.702704	KSEA	activating sites
global LM	0.711281	KSEA	activating sites
global LM	0.708009	KSEA	activating sites
global LM	0.709959	KSEA	activating sites
global LM	0.711564	KSEA	activating sites
global LM	0.706316	KSEA	activating sites
global LM	0.690935	KSEA	activating sites
global LM	0.695539	KSEA	activating sites
global LM	0.70328	KSEA	activating sites
global LM	0.702031	KSEA	activating sites
global LM	0.699394	KSEA	activating sites
global LM	0.709278	KSEA	activating sites
global LM	0.702972	KSEA	activating sites
global LM	0.703552	KSEA	activating sites
global LM	0.705861	KSEA	activating sites
global LM	0.704654	KSEA	activating sites
global LM	0.715716	KSEA	activating sites
global LM	0.697956	KSEA	activating sites
global LM	0.705946	KSEA	activating sites
global LM	0.705957	KSEA	activating sites
global LM	0.702192	KSEA	activating sites
global LM	0.697733	KSEA	activating sites
global LM	0.703374	KSEA	activating sites
global LM	0.708331	KSEA	activating sites
global LM	0.700576	KSEA	activating sites
global LM	0.703848	KSEA	activating sites
global LM	0.713918	KSEA	activating sites
global LM	0.708156	KSEA	activating sites
global LM	0.699544	KSEA	activating sites
global LM	0.7106	KSEA	activating sites
global LM	0.69719	KSEA	activating sites
global LM	0.709922	KSEA	activating sites
global LM	0.695084	KSEA	activating sites
global LM	0.693507	KSEA	activating sites
global LM	0.703495	KSEA	activating sites
global LM	0.691611	KSEA	activating sites
global LM	0.723875	KSEA	activating sites
global LM	0.69598	KSEA	activating sites
global LM	0.715173	KSEA	activating sites
global LM	0.708133	KSEA	activating sites
global LM	0.706581	KSEA	activating sites
global LM	0.707	KSEA	activating sites
global LM	0.70542	KSEA	activating sites
global LM	0.696969	KSEA	activating sites
global LM	0.695093	KSEA	activating sites
global LM	0.702331	KSEA	activating sites
global LM	0.7059	KSEA	activating sites
global LM	0.703083	KSEA	activating sites
global LM	0.702164	KSEA	activating sites
global LM	0.712675	KSEA	activating sites
global LM	0.702755	KSEA	activating sites
global LM	0.716699	KSEA	activating sites
global LM	0.706104	KSEA	activating sites
global LM	0.706027	KSEA	activating sites
global LM	0.710253	KSEA	activating sites
global LM	0.702591	KSEA	activating sites
global LM	0.712923	KSEA	activating sites
global LM	0.697707	KSEA	activating sites
global LM	0.712336	KSEA	activating sites
global LM	0.713198	KSEA	activating sites
global LM	0.700697	KSEA	activating sites
global LM	0.697812	KSEA	activating sites
global LM	0.70531	KSEA	activating sites
global LM	0.705821	KSEA	activating sites
global LM	0.705202	KSEA	activating sites
global LM	0.711315	KSEA	activating sites
global LM	0.706174	KSEA	activating sites
global LM	0.714345	KSEA	activating sites
global LM	0.689621	KSEA	activating sites
global LM	0.703953	KSEA	activating sites
global LM	0.70828	KSEA	activating sites
global LM	0.700562	KSEA	activating sites
global LM	0.697899	KSEA	activating sites
global LM	0.706858	KSEA	activating sites
global LM	0.707133	KSEA	activating sites
global LM	0.702862	KSEA	activating sites
global LM	0.705946	KSEA	activating sites
global LM	0.705652	KSEA	activating sites
global LM	0.706997	KSEA	activating sites
global LM	0.700788	KSEA	activating sites
global LM	0.694047	KSEA	activating sites
global LM	0.718782	KSEA	activating sites
global LM	0.711736	KSEA	activating sites
global LM	0.708873	KSEA	activating sites
global LM	0.704383	KSEA	activating sites
global LM	0.697631	KSEA	activating sites
global LM	0.701633	KSEA	activating sites
global LM	0.708868	KSEA	activating sites
global LM	0.712022	KSEA	activating sites
global LM	0.711437	KSEA	activating sites
global LM	0.705318	KSEA	activating sites
global LM	0.701873	KSEA	activating sites
global LM	0.70484	KSEA	activating sites
global LM	0.709495	KSEA	activating sites
global LM	0.709199	KSEA	activating sites
global LM	0.719014	KSEA	activating sites
global LM	0.71231	KSEA	activating sites
global LM	0.701017	KSEA	activating sites
global LM	0.708585	KSEA	activating sites
global LM	0.701087	KSEA	activating sites
global LM	0.701602	KSEA	activating sites
global LM	0.708554	KSEA	activating sites
global LM	0.711697	KSEA	activating sites
global LM	0.708074	KSEA	activating sites
global LM	0.70297	KSEA	activating sites
global LM	0.705765	KSEA	activating sites
global LM	0.704843	KSEA	activating sites
global LM	0.695641	KSEA	activating sites
global LM	0.705759	KSEA	activating sites
global LM	0.700932	KSEA	activating sites
global LM	0.712875	KSEA	activating sites
global LM	0.706584	KSEA	activating sites
global LM	0.707412	KSEA	activating sites
global LM	0.705691	KSEA	activating sites
global LM	0.708034	KSEA	activating sites
global LM	0.710371	KSEA	activating sites
global LM	0.704417	KSEA	activating sites
global LM	0.709507	KSEA	activating sites
global LM	0.714062	KSEA	activating sites
global LM	0.715029	KSEA	activating sites
global LM	0.704812	KSEA	activating sites
global LM	0.697187	KSEA	activating sites
global LM	0.705835	KSEA	activating sites
global LM	0.700078	KSEA	activating sites
global LM	0.705558	KSEA	activating sites
global LM	0.702322	KSEA	activating sites
global LM	0.717016	KSEA	activating sites
global LM	0.697164	KSEA	activating sites
global LM	0.715275	KSEA	activating sites
global LM	0.709374	KSEA	activating sites
global LM	0.696868	KSEA	activating sites
global LM	0.7028	KSEA	activating sites
global LM	0.70824	KSEA	activating sites
global LM	0.700847	KSEA	activating sites
global LM	0.701788	KSEA	activating sites
global LM	0.707051	KSEA	activating sites
global LM	0.703928	KSEA	activating sites
global LM	0.704668	KSEA	activating sites
global LM	0.698719	KSEA	activating sites
global LM	0.703594	KSEA	activating sites
global LM	0.692741	KSEA	activating sites
global LM	0.703594	KSEA	activating sites
global LM	0.707099	KSEA	activating sites
global LM	0.722849	KSEA	activating sites
global LM	0.70596	KSEA	activating sites
global LM	0.701344	KSEA	activating sites
global LM	0.708724	KSEA	activating sites
global LM	0.702825	KSEA	activating sites
global LM	0.701559	KSEA	activating sites
global LM	0.69453	KSEA	activating sites
global LM	0.702907	KSEA	activating sites
global LM	0.709461	KSEA	activating sites
global LM	0.702588	KSEA	activating sites
global LM	0.710063	KSEA	activating sites
global LM	0.698009	KSEA	activating sites
global LM	0.711341	KSEA	activating sites
global LM	0.718418	KSEA	activating sites
global LM	0.713186	KSEA	activating sites
global LM	0.71283	KSEA	activating sites
global LM	0.70878	KSEA	activating sites
global LM	0.700658	KSEA	activating sites
global LM	0.70096	KSEA	activating sites
global LM	0.6963	KSEA	activating sites
global LM	0.695717	KSEA	activating sites
global LM	0.703967	KSEA	activating sites
global LM	0.70837	KSEA	activating sites
global LM	0.713353	KSEA	activating sites
global LM	0.699324	KSEA	activating sites
global LM	0.713048	KSEA	activating sites
global LM	0.706409	KSEA	activating sites
global LM	0.70464	KSEA	activating sites
global LM	0.697289	KSEA	activating sites
global LM	0.703724	KSEA	activating sites
global LM	0.697594	KSEA	activating sites
global LM	0.702546	KSEA	activating sites
global LM	0.701248	KSEA	activating sites
global LM	0.692487	KSEA	activating sites
global LM	0.697116	KSEA	activating sites
global LM	0.710657	KSEA	activating sites
global LM	0.719184	KSEA	activating sites
global LM	0.716485	KSEA	activating sites
global LM	0.699587	KSEA	activating sites
global LM	0.711536	KSEA	activating sites
global LM	0.713189	KSEA	activating sites
global LM	0.715922	KSEA	activating sites
global LM	0.712525	KSEA	activating sites
global LM	0.701282	KSEA	activating sites
global LM	0.711711	KSEA	activating sites
global LM	0.698809	KSEA	activating sites
global LM	0.702116	KSEA	activating sites
global LM	0.699366	KSEA	activating sites
global LM	0.699264	KSEA	activating sites
global LM	0.69513	KSEA	activating sites
global LM	0.696602	KSEA	activating sites
global LM	0.710784	KSEA	activating sites
global LM	0.706799	KSEA	activating sites
global LM	0.706288	KSEA	activating sites
global LM	0.696302	KSEA	activating sites
global LM	0.705996	KSEA	activating sites
global LM	0.698812	KSEA	activating sites
global LM	0.700759	KSEA	activating sites
global LM	0.712494	KSEA	activating sites
global LM	0.712723	KSEA	activating sites
global LM	0.710603	KSEA	activating sites
global LM	0.714992	KSEA	activating sites
global LM	0.708314	KSEA	activating sites
global LM	0.699126	KSEA	activating sites
global LM	0.7007	KSEA	activating sites
global LM	0.701621	KSEA	activating sites
global LM	0.701548	KSEA	activating sites
global LM	0.703964	KSEA	activating sites
global LM	0.704069	KSEA	activating sites
global LM	0.701743	KSEA	activating sites
global LM	0.714707	KSEA	activating sites
global LM	0.709057	KSEA	activating sites
global LM	0.716261	KSEA	activating sites
global LM	0.715809	KSEA	activating sites
global LM	0.708034	KSEA	activating sites
global LM	0.706434	KSEA	activating sites
global LM	0.701638	KSEA	activating sites
global LM	0.698286	KSEA	activating sites
global LM	0.701819	KSEA	activating sites
global LM	0.695186	KSEA	activating sites
global LM	0.707794	KSEA	activating sites
global LM	0.695895	KSEA	activating sites
global LM	0.705629	KSEA	activating sites
global LM	0.704637	KSEA	activating sites
global LM	0.704072	KSEA	activating sites
global LM	0.707045	KSEA	activating sites
global LM	0.706186	KSEA	activating sites
global LM	0.707234	KSEA	activating sites
global LM	0.694166	KSEA	activating sites
global LM	0.699081	KSEA	activating sites
global LM	0.699507	KSEA	activating sites
global LM	0.699259	KSEA	activating sites
global LM	0.699728	KSEA	activating sites
global LM	0.690885	KSEA	activating sites
global LM	0.714376	KSEA	activating sites
global LM	0.702421	KSEA	activating sites
global LM	0.708257	KSEA	activating sites
global LM	0.703289	KSEA	activating sites
global LM	0.709461	KSEA	activating sites
global LM	0.702339	KSEA	activating sites
global LM	0.705327	KSEA	activating sites
global LM	0.710541	KSEA	activating sites
global LM	0.707333	KSEA	activating sites
global LM	0.700884	KSEA	activating sites
global LM	0.708899	KSEA	activating sites
global LM	0.694759	KSEA	activating sites
global LM	0.703978	KSEA	activating sites
global LM	0.703817	KSEA	activating sites
global LM	0.696851	KSEA	activating sites
global LM	0.707039	KSEA	activating sites
global LM	0.704448	KSEA	activating sites
global LM	0.705112	KSEA	activating sites
global LM	0.702924	KSEA	activating sites
global LM	0.693993	KSEA	activating sites
global LM	0.700595	KSEA	activating sites
global LM	0.707133	KSEA	activating sites
global LM	0.702141	KSEA	activating sites
global LM	0.690285	KSEA	activating sites
global LM	0.717841	KSEA	activating sites
global LM	0.713183	KSEA	activating sites
global LM	0.694768	KSEA	activating sites
global LM	0.697119	KSEA	activating sites
global LM	0.711349	KSEA	activating sites
global LM	0.70072	KSEA	activating sites
global LM	0.709187	KSEA	activating sites
global LM	0.701517	KSEA	activating sites
global LM	0.705154	KSEA	activating sites
global LM	0.709597	KSEA	activating sites
global LM	0.71179	KSEA	activating sites
global LM	0.703851	KSEA	activating sites
global LM	0.703659	KSEA	activating sites
global LM	0.712819	KSEA	activating sites
global LM	0.708503	KSEA	activating sites
global LM	0.710066	KSEA	activating sites
global LM	0.701715	KSEA	activating sites
global LM	0.702738	KSEA	activating sites
global LM	0.712372	KSEA	activating sites
global LM	0.704671	KSEA	activating sites
global LM	0.700482	KSEA	activating sites
global LM	0.703928	KSEA	activating sites
global LM	0.711708	KSEA	activating sites
global LM	0.698066	KSEA	activating sites
global LM	0.707751	KSEA	activating sites
global LM	0.708416	KSEA	activating sites
global LM	0.703894	KSEA	activating sites
global LM	0.694217	KSEA	activating sites
global LM	0.699773	KSEA	activating sites
global LM	0.698637	KSEA	activating sites
global LM	0.70568	KSEA	activating sites
global LM	0.699536	KSEA	activating sites
global LM	0.701842	KSEA	activating sites
global LM	0.710018	KSEA	activating sites
global LM	0.698312	KSEA	activating sites
global LM	0.719822	KSEA	activating sites
global LM	0.701017	KSEA	activating sites
global LM	0.703295	KSEA	activating sites
global LM	0.7135	KSEA	activating sites
global LM	0.715453	KSEA	activating sites
global LM	0.699979	KSEA	activating sites
global LM	0.70733	KSEA	activating sites
global LM	0.703376	KSEA	activating sites
global LM	0.701421	KSEA	activating sites
global LM	0.707534	KSEA	activating sites
global LM	0.707181	KSEA	activating sites
global LM	0.696291	KSEA	activating sites
global LM	0.712143	KSEA	activating sites
global LM	0.700375	KSEA	activating sites
global LM	0.693592	KSEA	activating sites
global LM	0.697402	KSEA	activating sites
global LM	0.711606	KSEA	activating sites
global LM	0.707483	KSEA	activating sites
global LM	0.69405	KSEA	activating sites
global LM	0.711844	KSEA	activating sites
global LM	0.710046	KSEA	activating sites
global LM	0.69786	KSEA	activating sites
global LM	0.715795	KSEA	activating sites
global LM	0.714529	KSEA	activating sites
global LM	0.715232	KSEA	activating sites
global LM	0.704021	KSEA	activating sites
global LM	0.701449	KSEA	activating sites
global LM	0.703704	KSEA	activating sites
global LM	0.697385	KSEA	activating sites
global LM	0.710408	KSEA	activating sites
global LM	0.694251	KSEA	activating sites
global LM	0.687236	KSEA	activating sites
global LM	0.704645	KSEA	activating sites
global LM	0.702322	KSEA	activating sites
global LM	0.692368	KSEA	activating sites
global LM	0.69459	KSEA	activating sites
global LM	0.708532	KSEA	activating sites
global LM	0.701621	KSEA	activating sites
global LM	0.702777	KSEA	activating sites
global LM	0.711389	KSEA	activating sites
global LM	0.720656	KSEA	activating sites
global LM	0.705705	KSEA	activating sites
global LM	0.706858	KSEA	activating sites
global LM	0.706443	KSEA	activating sites
global LM	0.699561	KSEA	activating sites
global LM	0.700725	KSEA	activating sites
global LM	0.703877	KSEA	activating sites
global LM	0.707475	KSEA	activating sites
global LM	0.700375	KSEA	activating sites
global LM	0.699714	KSEA	activating sites
global LM	0.705465	KSEA	activating sites
global LM	0.706107	KSEA	activating sites
global LM	0.706709	KSEA	activating sites
global LM	0.70971	KSEA	activating sites
global LM	0.71378	KSEA	activating sites
global LM	0.693996	KSEA	activating sites
global LM	0.70904	KSEA	activating sites
global LM	0.707585	KSEA	activating sites
global LM	0.686182	KSEA	activating sites
global LM	0.714116	KSEA	activating sites
global LM	0.702433	KSEA	activating sites
global LM	0.685834	KSEA	activating sites
global LM	0.697583	KSEA	activating sites
global LM	0.704493	KSEA	activating sites
global LM	0.706895	KSEA	activating sites
global LM	0.700488	KSEA	activating sites
global LM	0.694677	KSEA	activating sites
global LM	0.69414	KSEA	activating sites
global LM	0.707913	KSEA	activating sites
global LM	0.702633	KSEA	activating sites
global LM	0.693976	KSEA	activating sites
global LM	0.709345	KSEA	activating sites
global LM	0.721984	KSEA	activating sites
global LM	0.706047	KSEA	activating sites
global LM	0.716205	KSEA	activating sites
global LM	0.706143	KSEA	activating sites
global LM	0.713692	KSEA	activating sites
global LM	0.707254	KSEA	activating sites
global LM	0.690025	KSEA	activating sites
global LM	0.69643	KSEA	activating sites
global LM	0.711813	KSEA	activating sites
global LM	0.7062	KSEA	activating sites
global LM	0.718406	KSEA	activating sites
global LM	0.693849	KSEA	activating sites
global LM	0.700805	KSEA	activating sites
global LM	0.707729	KSEA	activating sites
global LM	0.712237	KSEA	activating sites
global LM	0.704541	KSEA	activating sites
global LM	0.700092	KSEA	activating sites
global LM	0.703269	KSEA	activating sites
global LM	0.700861	KSEA	activating sites
global LM	0.699615	KSEA	activating sites
global LM	0.702619	KSEA	activating sites
global LM	0.704024	KSEA	activating sites
global LM	0.690899	KSEA	activating sites
global LM	0.708402	KSEA	activating sites
global LM	0.711782	KSEA	activating sites
global LM	0.694867	KSEA	activating sites
global LM	0.70152	KSEA	activating sites
global LM	0.700957	KSEA	activating sites
global LM	0.696738	KSEA	activating sites
global LM	0.701051	KSEA	activating sites
global LM	0.709348	KSEA	activating sites
global LM	0.71772	KSEA	activating sites
global LM	0.699996	KSEA	activating sites
global LM	0.704397	KSEA	activating sites
global LM	0.695706	KSEA	activating sites
global LM	0.709459	KSEA	activating sites
global LM	0.709959	KSEA	activating sites
global LM	0.700036	KSEA	activating sites
global LM	0.709201	KSEA	activating sites
global LM	0.707432	KSEA	activating sites
global LM	0.708404	KSEA	activating sites
global LM	0.703326	KSEA	activating sites
global LM	0.707133	KSEA	activating sites
global LM	0.704623	KSEA	activating sites
global LM	0.703286	KSEA	activating sites
global LM	0.701135	KSEA	activating sites
global LM	0.699564	KSEA	activating sites
global LM	0.716586	KSEA	activating sites
global LM	0.697769	KSEA	activating sites
global LM	0.711174	KSEA	activating sites
global LM	0.696876	KSEA	activating sites
global LM	0.701237	KSEA	activating sites
global LM	0.70226	KSEA	activating sites
global LM	0.706666	KSEA	activating sites
global LM	0.700372	KSEA	activating sites
global LM	0.705717	KSEA	activating sites
global LM	0.689935	KSEA	activating sites
global LM	0.704453	KSEA	activating sites
global LM	0.704829	KSEA	activating sites
global LM	0.705977	KSEA	activating sites
global LM	0.69944	KSEA	activating sites
global LM	0.700497	KSEA	activating sites
global LM	0.708532	KSEA	activating sites
global LM	0.698431	KSEA	activating sites
global LM	0.707277	KSEA	activating sites
global LM	0.697334	KSEA	activating sites
global LM	0.709741	KSEA	activating sites
global LM	0.714094	KSEA	activating sites
global LM	0.694225	KSEA	activating sites
global LM	0.704419	KSEA	activating sites
global LM	0.70254	KSEA	activating sites
global LM	0.706092	KSEA	activating sites
global LM	0.70876	KSEA	activating sites
global LM	0.700124	KSEA	activating sites
global LM	0.706864	KSEA	activating sites
global LM	0.692645	KSEA	activating sites
global LM	0.713839	KSEA	activating sites
global LM	0.700358	KSEA	activating sites
global LM	0.702808	KSEA	activating sites
global LM	0.703882	KSEA	activating sites
global LM	0.71385	KSEA	activating sites
global LM	0.702775	KSEA	activating sites
global LM	0.696947	KSEA	activating sites
global LM	0.704586	KSEA	activating sites
global LM	0.708486	KSEA	activating sites
global LM	0.71829	KSEA	activating sites
global LM	0.698552	KSEA	activating sites
global LM	0.708464	KSEA	activating sites
global LM	0.708238	KSEA	activating sites
global LM	0.705267	KSEA	activating sites
global LM	0.697716	KSEA	activating sites
global LM	0.709515	KSEA	activating sites
global LM	0.710761	KSEA	activating sites
global LM	0.71229	KSEA	activating sites
global LM	0.703204	KSEA	activating sites
global LM	0.704934	KSEA	activating sites
global LM	0.709266	KSEA	activating sites
global LM	0.699807	KSEA	activating sites
global LM	0.720438	KSEA	activating sites
global LM	0.697447	KSEA	activating sites
global LM	0.701975	KSEA	activating sites
global LM	0.697207	KSEA	activating sites
global LM	0.719113	KSEA	activating sites
global LM	0.693126	KSEA	activating sites
global LM	0.711154	KSEA	activating sites
global LM	0.710699	KSEA	activating sites
global LM	0.72266	KSEA	activating sites
global LM	0.703125	KSEA	activating sites
global LM	0.712485	KSEA	activating sites
global LM	0.713359	KSEA	activating sites
global LM	0.703193	KSEA	activating sites
global LM	0.703594	KSEA	activating sites
global LM	0.703781	KSEA	activating sites
global LM	0.700573	KSEA	activating sites
global LM	0.697786	KSEA	activating sites
global LM	0.71495	KSEA	activating sites
global LM	0.696107	KSEA	activating sites
global LM	0.704544	KSEA	activating sites
global LM	0.705033	KSEA	activating sites
global LM	0.704787	KSEA	activating sites
global LM	0.706401	KSEA	activating sites
global LM	0.705666	KSEA	activating sites
global LM	0.70382	KSEA	activating sites
global LM	0.701698	KSEA	activating sites
global LM	0.710626	KSEA	activating sites
global LM	0.701517	KSEA	activating sites
global LM	0.698366	KSEA	activating sites
global LM	0.694234	KSEA	activating sites
global LM	0.701514	KSEA	activating sites
global LM	0.699256	KSEA	activating sites
global LM	0.70763	KSEA	activating sites
global LM	0.705103	KSEA	activating sites
global LM	0.701	KSEA	activating sites
global LM	0.712208	KSEA	activating sites
global LM	0.705844	KSEA	activating sites
global LM	0.70949	KSEA	activating sites
global LM	0.703758	KSEA	activating sites
global LM	0.696017	KSEA	activating sites
global LM	0.719899	KSEA	activating sites
global LM	0.702209	KSEA	activating sites
global LM	0.702565	KSEA	activating sites
global LM	0.703458	KSEA	activating sites
global LM	0.699086	KSEA	activating sites
global LM	0.697314	KSEA	activating sites
global LM	0.723208	KSEA	activating sites
global LM	0.695347	KSEA	activating sites
global LM	0.704722	KSEA	activating sites
global LM	0.696285	KSEA	activating sites
global LM	0.690232	KSEA	activating sites
global LM	0.707514	KSEA	activating sites
global LM	0.689977	KSEA	activating sites
global LM	0.708153	KSEA	activating sites
global LM	0.697834	KSEA	activating sites
global LM	0.694618	KSEA	activating sites
global LM	0.714438	KSEA	activating sites
global LM	0.692806	KSEA	activating sites
global LM	0.705442	KSEA	activating sites
global LM	0.708953	KSEA	activating sites
global LM	0.705847	KSEA	activating sites
global LM	0.695299	KSEA	activating sites
global LM	0.712248	KSEA	activating sites
global LM	0.704959	KSEA	activating sites
global LM	0.700935	KSEA	activating sites
global LM	0.708859	KSEA	activating sites
global LM	0.705098	KSEA	activating sites
global LM	0.703023	KSEA	activating sites
global LM	0.700966	KSEA	activating sites
global LM	0.712189	KSEA	activating sites
global LM	0.700047	KSEA	activating sites
global LM	0.707579	KSEA	activating sites
global LM	0.696139	KSEA	activating sites
global LM	0.699369	KSEA	activating sites
global LM	0.702393	KSEA	activating sites
global LM	0.700454	KSEA	activating sites
global LM	0.703976	KSEA	activating sites
global LM	0.698849	KSEA	activating sites
global LM	0.709204	KSEA	activating sites
global LM	0.700556	KSEA	activating sites
global LM	0.699278	KSEA	activating sites
global LM	0.70133	KSEA	activating sites
global LM	0.702108	KSEA	activating sites
global LM	0.704891	KSEA	activating sites
global LM	0.70358	KSEA	activating sites
global LM	0.704326	KSEA	activating sites
global LM	0.697026	KSEA	activating sites
global LM	0.706516	KSEA	activating sites
global LM	0.707099	KSEA	activating sites
global LM	0.711089	KSEA	activating sites
global LM	0.710889	KSEA	activating sites
global LM	0.698292	KSEA	activating sites
global LM	0.70098	KSEA	activating sites
global LM	0.708255	KSEA	activating sites
global LM	0.707506	KSEA	activating sites
global LM	0.702938	KSEA	activating sites
global LM	0.694008	KSEA	activating sites
global LM	0.705202	KSEA	activating sites
global LM	0.703786	KSEA	activating sites
global LM	0.712567	KSEA	activating sites
global LM	0.703693	KSEA	activating sites
global LM	0.694118	KSEA	activating sites
global LM	0.706584	KSEA	activating sites
global LM	0.709908	KSEA	activating sites
global LM	0.709665	KSEA	activating sites
global LM	0.704775	KSEA	activating sites
global LM	0.699434	KSEA	activating sites
global LM	0.705033	KSEA	activating sites
global LM	0.701028	KSEA	activating sites
global LM	0.704855	KSEA	activating sites
global LM	0.698869	KSEA	activating sites
global LM	0.697054	KSEA	activating sites
global LM	0.703077	KSEA	activating sites
global LM	0.696393	KSEA	activating sites
global LM	0.714944	KSEA	activating sites
global LM	0.699609	KSEA	activating sites
global LM	0.69017	KSEA	activating sites
global LM	0.711146	KSEA	activating sites
global LM	0.704354	KSEA	activating sites
global LM	0.705256	KSEA	activating sites
global LM	0.707271	KSEA	activating sites
global LM	0.706839	KSEA	activating sites
global LM	0.699852	KSEA	activating sites
global LM	0.697747	KSEA	activating sites
global LM	0.689327	KSEA	activating sites
global LM	0.704809	KSEA	activating sites
global LM	0.701237	KSEA	activating sites
global LM	0.700409	KSEA	activating sites
global LM	0.695525	KSEA	activating sites
global LM	0.707045	KSEA	activating sites
global LM	0.705338	KSEA	activating sites
global LM	0.713299	KSEA	activating sites
global LM	0.704349	KSEA	activating sites
global LM	0.70267	KSEA	activating sites
global LM	0.704968	KSEA	activating sites
global LM	0.683299	KSEA	activating sites
global LM	0.708404	KSEA	activating sites
global LM	0.711556	KSEA	activating sites
global LM	0.708848	KSEA	activating sites
global LM	0.697998	KSEA	activating sites
global LM	0.702184	KSEA	activating sites
global LM	0.687434	KSEA	activating sites
global LM	0.706296	KSEA	activating sites
global LM	0.707254	KSEA	activating sites
global LM	0.705332	KSEA	activating sites
global LM	0.710442	KSEA	activating sites
global LM	0.699694	KSEA	activating sites
global LM	0.713313	KSEA	activating sites
global LM	0.701045	KSEA	activating sites
global LM	0.706418	KSEA	activating sites
global LM	0.693055	KSEA	activating sites
global LM	0.698552	KSEA	activating sites
global LM	0.710679	KSEA	activating sites
global LM	0.695135	KSEA	activating sites
global LM	0.694833	KSEA	activating sites
global LM	0.703433	KSEA	activating sites
global LM	0.694499	KSEA	activating sites
global LM	0.696851	KSEA	activating sites
global LM	0.706567	KSEA	activating sites
global LM	0.70514	KSEA	activating sites
global LM	0.702828	KSEA	activating sites
global LM	0.71014	KSEA	activating sites
global LM	0.701901	KSEA	activating sites
global LM	0.705247	KSEA	activating sites
global LM	0.704626	KSEA	activating sites
global LM	0.698699	KSEA	activating sites
global LM	0.718864	KSEA	activating sites
global LM	0.692812	KSEA	activating sites
global LM	0.696676	KSEA	activating sites
global LM	0.703506	KSEA	activating sites
global LM	0.695898	KSEA	activating sites
global LM	0.701893	KSEA	activating sites
global LM	0.704388	KSEA	activating sites
global LM	0.704564	KSEA	activating sites
global LM	0.699962	KSEA	activating sites
global LM	0.696509	KSEA	activating sites
global LM	0.705358	KSEA	activating sites
global LM	0.701452	KSEA	activating sites
global LM	0.717335	KSEA	activating sites
global LM	0.692603	KSEA	activating sites
global LM	0.704106	KSEA	activating sites
global LM	0.688635	KSEA	activating sites
global LM	0.712002	KSEA	activating sites
global LM	0.712045	KSEA	activating sites
global LM	0.704357	KSEA	activating sites
global LM	0.700573	KSEA	activating sites
global LM	0.694375	KSEA	activating sites
global LM	0.718494	KSEA	activating sites
global LM	0.711485	KSEA	activating sites
global LM	0.701641	KSEA	activating sites
global LM	0.707771	KSEA	activating sites
global LM	0.70767	KSEA	activating sites
global LM	0.710244	KSEA	activating sites
global LM	0.713607	KSEA	activating sites
global LM	0.697566	KSEA	activating sites
global LM	0.699991	KSEA	activating sites
global LM	0.708342	KSEA	activating sites
global LM	0.703473	KSEA	activating sites
global LM	0.708486	KSEA	activating sites
global LM	0.693273	KSEA	activating sites
global LM	0.702113	KSEA	activating sites
global LM	0.699148	KSEA	activating sites
global LM	0.699267	KSEA	activating sites
global LM	0.704696	KSEA	activating sites
global LM	0.700208	KSEA	activating sites
global LM	0.706234	KSEA	activating sites
global LM	0.711098	KSEA	activating sites
global LM	0.708096	KSEA	activating sites
global LM	0.706211	KSEA	activating sites
global LM	0.711036	KSEA	activating sites
global LM	0.705301	KSEA	activating sites
global LM	0.712211	KSEA	activating sites
global LM	0.699236	KSEA	activating sites
global LM	0.695262	KSEA	activating sites
global LM	0.704405	KSEA	activating sites
global LM	0.715549	KSEA	activating sites
global LM	0.719788	KSEA	activating sites
global LM	0.700384	KSEA	activating sites
global LM	0.699256	KSEA	activating sites
global LM	0.7143	KSEA	activating sites
global LM	0.69786	fgsea	activating sites
global LM	0.707862	fgsea	activating sites
global LM	0.704617	fgsea	activating sites
global LM	0.710679	fgsea	activating sites
global LM	0.704083	fgsea	activating sites
global LM	0.715317	fgsea	activating sites
global LM	0.717827	fgsea	activating sites
global LM	0.699536	fgsea	activating sites
global LM	0.692021	fgsea	activating sites
global LM	0.709297	fgsea	activating sites
global LM	0.697424	fgsea	activating sites
global LM	0.718771	fgsea	activating sites
global LM	0.705979	fgsea	activating sites
global LM	0.700547	fgsea	activating sites
global LM	0.709475	fgsea	activating sites
global LM	0.696492	fgsea	activating sites
global LM	0.6999	fgsea	activating sites
global LM	0.699748	fgsea	activating sites
global LM	0.709176	fgsea	activating sites
global LM	0.709767	fgsea	activating sites
global LM	0.707469	fgsea	activating sites
global LM	0.707537	fgsea	activating sites
global LM	0.726535	fgsea	activating sites
global LM	0.701257	fgsea	activating sites
global LM	0.685272	fgsea	activating sites
global LM	0.705386	fgsea	activating sites
global LM	0.710431	fgsea	activating sites
global LM	0.703156	fgsea	activating sites
global LM	0.707848	fgsea	activating sites
global LM	0.719429	fgsea	activating sites
global LM	0.711657	fgsea	activating sites
global LM	0.708758	fgsea	activating sites
global LM	0.69106	fgsea	activating sites
global LM	0.701062	fgsea	activating sites
global LM	0.705284	fgsea	activating sites
global LM	0.704818	fgsea	activating sites
global LM	0.704281	fgsea	activating sites
global LM	0.703419	fgsea	activating sites
global LM	0.707949	fgsea	activating sites
global LM	0.693216	fgsea	activating sites
global LM	0.705016	fgsea	activating sites
global LM	0.703614	fgsea	activating sites
global LM	0.716742	fgsea	activating sites
global LM	0.701079	fgsea	activating sites
global LM	0.700502	fgsea	activating sites
global LM	0.701929	fgsea	activating sites
global LM	0.70042	fgsea	activating sites
global LM	0.705061	fgsea	activating sites
global LM	0.697489	fgsea	activating sites
global LM	0.701005	fgsea	activating sites
global LM	0.713599	fgsea	activating sites
global LM	0.711115	fgsea	activating sites
global LM	0.697586	fgsea	activating sites
global LM	0.702198	fgsea	activating sites
global LM	0.726187	fgsea	activating sites
global LM	0.700302	fgsea	activating sites
global LM	0.702017	fgsea	activating sites
global LM	0.712282	fgsea	activating sites
global LM	0.69299	fgsea	activating sites
global LM	0.709422	fgsea	activating sites
global LM	0.694415	fgsea	activating sites
global LM	0.706485	fgsea	activating sites
global LM	0.714794	fgsea	activating sites
global LM	0.698716	fgsea	activating sites
global LM	0.707582	fgsea	activating sites
global LM	0.690495	fgsea	activating sites
global LM	0.695466	fgsea	activating sites
global LM	0.700059	fgsea	activating sites
global LM	0.700932	fgsea	activating sites
global LM	0.70185	fgsea	activating sites
global LM	0.717813	fgsea	activating sites
global LM	0.709382	fgsea	activating sites
global LM	0.715317	fgsea	activating sites
global LM	0.70711	fgsea	activating sites
global LM	0.709549	fgsea	activating sites
global LM	0.707644	fgsea	activating sites
global LM	0.700268	fgsea	activating sites
global LM	0.717451	fgsea	activating sites
global LM	0.710024	fgsea	activating sites
global LM	0.716258	fgsea	activating sites
global LM	0.709529	fgsea	activating sites
global LM	0.715102	fgsea	activating sites
global LM	0.699985	fgsea	activating sites
global LM	0.699098	fgsea	activating sites
global LM	0.703552	fgsea	activating sites
global LM	0.714755	fgsea	activating sites
global LM	0.696594	fgsea	activating sites
global LM	0.700892	fgsea	activating sites
global LM	0.708681	fgsea	activating sites
global LM	0.708845	fgsea	activating sites
global LM	0.704433	fgsea	activating sites
global LM	0.718005	fgsea	activating sites
global LM	0.708051	fgsea	activating sites
global LM	0.701017	fgsea	activating sites
global LM	0.703391	fgsea	activating sites
global LM	0.704993	fgsea	activating sites
global LM	0.701491	fgsea	activating sites
global LM	0.712036	fgsea	activating sites
global LM	0.701684	fgsea	activating sites
global LM	0.700304	fgsea	activating sites
global LM	0.705055	fgsea	activating sites
global LM	0.711443	fgsea	activating sites
global LM	0.708379	fgsea	activating sites
global LM	0.708272	fgsea	activating sites
global LM	0.701147	fgsea	activating sites
global LM	0.700816	fgsea	activating sites
global LM	0.703439	fgsea	activating sites
global LM	0.713746	fgsea	activating sites
global LM	0.709063	fgsea	activating sites
global LM	0.698139	fgsea	activating sites
global LM	0.709772	fgsea	activating sites
global LM	0.703193	fgsea	activating sites
global LM	0.702026	fgsea	activating sites
global LM	0.707876	fgsea	activating sites
global LM	0.709377	fgsea	activating sites
global LM	0.701853	fgsea	activating sites
global LM	0.705321	fgsea	activating sites
global LM	0.69043	fgsea	activating sites
global LM	0.716487	fgsea	activating sites
global LM	0.708811	fgsea	activating sites
global LM	0.717423	fgsea	activating sites
global LM	0.698255	fgsea	activating sites
global LM	0.702851	fgsea	activating sites
global LM	0.702274	fgsea	activating sites
global LM	0.703832	fgsea	activating sites
global LM	0.697566	fgsea	activating sites
global LM	0.709088	fgsea	activating sites
global LM	0.710487	fgsea	activating sites
global LM	0.71099	fgsea	activating sites
global LM	0.705284	fgsea	activating sites
global LM	0.689822	fgsea	activating sites
global LM	0.712468	fgsea	activating sites
global LM	0.701664	fgsea	activating sites
global LM	0.704832	fgsea	activating sites
global LM	0.697427	fgsea	activating sites
global LM	0.696633	fgsea	activating sites
global LM	0.709792	fgsea	activating sites
global LM	0.697735	fgsea	activating sites
global LM	0.686343	fgsea	activating sites
global LM	0.705499	fgsea	activating sites
global LM	0.711414	fgsea	activating sites
global LM	0.706505	fgsea	activating sites
global LM	0.70453	fgsea	activating sites
global LM	0.698021	fgsea	activating sites
global LM	0.709928	fgsea	activating sites
global LM	0.711547	fgsea	activating sites
global LM	0.712545	fgsea	activating sites
global LM	0.70975	fgsea	activating sites
global LM	0.696565	fgsea	activating sites
global LM	0.711835	fgsea	activating sites
global LM	0.711996	fgsea	activating sites
global LM	0.70284	fgsea	activating sites
global LM	0.696274	fgsea	activating sites
global LM	0.704027	fgsea	activating sites
global LM	0.696602	fgsea	activating sites
global LM	0.703292	fgsea	activating sites
global LM	0.714475	fgsea	activating sites
global LM	0.699253	fgsea	activating sites
global LM	0.698456	fgsea	activating sites
global LM	0.712536	fgsea	activating sites
global LM	0.704043	fgsea	activating sites
global LM	0.701214	fgsea	activating sites
global LM	0.705024	fgsea	activating sites
global LM	0.709187	fgsea	activating sites
global LM	0.712126	fgsea	activating sites
global LM	0.715394	fgsea	activating sites
global LM	0.699869	fgsea	activating sites
global LM	0.710595	fgsea	activating sites
global LM	0.702726	fgsea	activating sites
global LM	0.707426	fgsea	activating sites
global LM	0.71445	fgsea	activating sites
global LM	0.71086	fgsea	activating sites
global LM	0.716606	fgsea	activating sites
global LM	0.70553	fgsea	activating sites
global LM	0.711016	fgsea	activating sites
global LM	0.716612	fgsea	activating sites
global LM	0.709902	fgsea	activating sites
global LM	0.700333	fgsea	activating sites
global LM	0.712259	fgsea	activating sites
global LM	0.705423	fgsea	activating sites
global LM	0.701268	fgsea	activating sites
global LM	0.70228	fgsea	activating sites
global LM	0.709422	fgsea	activating sites
global LM	0.707822	fgsea	activating sites
global LM	0.697755	fgsea	activating sites
global LM	0.715823	fgsea	activating sites
global LM	0.69316	fgsea	activating sites
global LM	0.709029	fgsea	activating sites
global LM	0.701876	fgsea	activating sites
global LM	0.712011	fgsea	activating sites
global LM	0.722759	fgsea	activating sites
global LM	0.70891	fgsea	activating sites
global LM	0.70709	fgsea	activating sites
global LM	0.7041	fgsea	activating sites
global LM	0.709586	fgsea	activating sites
global LM	0.694545	fgsea	activating sites
global LM	0.706321	fgsea	activating sites
global LM	0.691724	fgsea	activating sites
global LM	0.709495	fgsea	activating sites
global LM	0.70317	fgsea	activating sites
global LM	0.705784	fgsea	activating sites
global LM	0.712076	fgsea	activating sites
global LM	0.709964	fgsea	activating sites
global LM	0.698888	fgsea	activating sites
global LM	0.703693	fgsea	activating sites
global LM	0.699538	fgsea	activating sites
global LM	0.714707	fgsea	activating sites
global LM	0.710357	fgsea	activating sites
global LM	0.695624	fgsea	activating sites
global LM	0.702613	fgsea	activating sites
global LM	0.701799	fgsea	activating sites
global LM	0.708888	fgsea	activating sites
global LM	0.702676	fgsea	activating sites
global LM	0.718203	fgsea	activating sites
global LM	0.698111	fgsea	activating sites
global LM	0.712618	fgsea	activating sites
global LM	0.705327	fgsea	activating sites
global LM	0.707559	fgsea	activating sites
global LM	0.700525	fgsea	activating sites
global LM	0.715829	fgsea	activating sites
global LM	0.705052	fgsea	activating sites
global LM	0.692984	fgsea	activating sites
global LM	0.704504	fgsea	activating sites
global LM	0.702981	fgsea	activating sites
global LM	0.697142	fgsea	activating sites
global LM	0.709589	fgsea	activating sites
global LM	0.705796	fgsea	activating sites
global LM	0.710609	fgsea	activating sites
global LM	0.724093	fgsea	activating sites
global LM	0.710699	fgsea	activating sites
global LM	0.703552	fgsea	activating sites
global LM	0.704442	fgsea	activating sites
global LM	0.712536	fgsea	activating sites
global LM	0.703817	fgsea	activating sites
global LM	0.708729	fgsea	activating sites
global LM	0.699869	fgsea	activating sites
global LM	0.708424	fgsea	activating sites
global LM	0.700409	fgsea	activating sites
global LM	0.707158	fgsea	activating sites
global LM	0.711443	fgsea	activating sites
global LM	0.708455	fgsea	activating sites
global LM	0.705604	fgsea	activating sites
global LM	0.696187	fgsea	activating sites
global LM	0.719972	fgsea	activating sites
global LM	0.709142	fgsea	activating sites
global LM	0.708546	fgsea	activating sites
global LM	0.708325	fgsea	activating sites
global LM	0.697337	fgsea	activating sites
global LM	0.700002	fgsea	activating sites
global LM	0.705078	fgsea	activating sites
global LM	0.705872	fgsea	activating sites
global LM	0.712926	fgsea	activating sites
global LM	0.691051	fgsea	activating sites
global LM	0.697456	fgsea	activating sites
global LM	0.709631	fgsea	activating sites
global LM	0.697831	fgsea	activating sites
global LM	0.705974	fgsea	activating sites
global LM	0.700525	fgsea	activating sites
global LM	0.702653	fgsea	activating sites
global LM	0.704694	fgsea	activating sites
global LM	0.705736	fgsea	activating sites
global LM	0.69927	fgsea	activating sites
global LM	0.70698	fgsea	activating sites
global LM	0.697928	fgsea	activating sites
global LM	0.707678	fgsea	activating sites
global LM	0.704157	fgsea	activating sites
global LM	0.703032	fgsea	activating sites
global LM	0.696594	fgsea	activating sites
global LM	0.700092	fgsea	activating sites
global LM	0.710501	fgsea	activating sites
global LM	0.713449	fgsea	activating sites
global LM	0.708399	fgsea	activating sites
global LM	0.71824	fgsea	activating sites
global LM	0.693476	fgsea	activating sites
global LM	0.697458	fgsea	activating sites
global LM	0.717722	fgsea	activating sites
global LM	0.705349	fgsea	activating sites
global LM	0.706084	fgsea	activating sites
global LM	0.697399	fgsea	activating sites
global LM	0.695587	fgsea	activating sites
global LM	0.703184	fgsea	activating sites
global LM	0.696757	fgsea	activating sites
global LM	0.705123	fgsea	activating sites
global LM	0.715521	fgsea	activating sites
global LM	0.711231	fgsea	activating sites
global LM	0.698826	fgsea	activating sites
global LM	0.702653	fgsea	activating sites
global LM	0.70328	fgsea	activating sites
global LM	0.694853	fgsea	activating sites
global LM	0.714563	fgsea	activating sites
global LM	0.707101	fgsea	activating sites
global LM	0.696995	fgsea	activating sites
global LM	0.703588	fgsea	activating sites
global LM	0.696749	fgsea	activating sites
global LM	0.710363	fgsea	activating sites
global LM	0.692756	fgsea	activating sites
global LM	0.697071	fgsea	activating sites
global LM	0.703622	fgsea	activating sites
global LM	0.704303	fgsea	activating sites
global LM	0.700064	fgsea	activating sites
global LM	0.706833	fgsea	activating sites
global LM	0.69786	fgsea	activating sites
global LM	0.696116	fgsea	activating sites
global LM	0.702314	fgsea	activating sites
global LM	0.71027	fgsea	activating sites
global LM	0.699813	fgsea	activating sites
global LM	0.708978	fgsea	activating sites
global LM	0.684966	fgsea	activating sites
global LM	0.696172	fgsea	activating sites
global LM	0.702868	fgsea	activating sites
global LM	0.69827	fgsea	activating sites
global LM	0.698202	fgsea	activating sites
global LM	0.710668	fgsea	activating sites
global LM	0.713831	fgsea	activating sites
global LM	0.704264	fgsea	activating sites
global LM	0.709292	fgsea	activating sites
global LM	0.706776	fgsea	activating sites
global LM	0.709735	fgsea	activating sites
global LM	0.70986	fgsea	activating sites
global LM	0.706403	fgsea	activating sites
global LM	0.692012	fgsea	activating sites
global LM	0.69615	fgsea	activating sites
global LM	0.699685	fgsea	activating sites
global LM	0.704165	fgsea	activating sites
global LM	0.704433	fgsea	activating sites
global LM	0.708599	fgsea	activating sites
global LM	0.705132	fgsea	activating sites
global LM	0.707099	fgsea	activating sites
global LM	0.706471	fgsea	activating sites
global LM	0.699849	fgsea	activating sites
global LM	0.717146	fgsea	activating sites
global LM	0.700157	fgsea	activating sites
global LM	0.70306	fgsea	activating sites
global LM	0.707229	fgsea	activating sites
global LM	0.701353	fgsea	activating sites
global LM	0.701904	fgsea	activating sites
global LM	0.707556	fgsea	activating sites
global LM	0.708116	fgsea	activating sites
global LM	0.702449	fgsea	activating sites
global LM	0.700728	fgsea	activating sites
global LM	0.718833	fgsea	activating sites
global LM	0.709973	fgsea	activating sites
global LM	0.702466	fgsea	activating sites
global LM	0.709899	fgsea	activating sites
global LM	0.698479	fgsea	activating sites
global LM	0.713135	fgsea	activating sites
global LM	0.696384	fgsea	activating sites
global LM	0.691956	fgsea	activating sites
global LM	0.704284	fgsea	activating sites
global LM	0.696257	fgsea	activating sites
global LM	0.727332	fgsea	activating sites
global LM	0.695186	fgsea	activating sites
global LM	0.714322	fgsea	activating sites
global LM	0.711708	fgsea	activating sites
global LM	0.704976	fgsea	activating sites
global LM	0.708972	fgsea	activating sites
global LM	0.709453	fgsea	activating sites
global LM	0.697764	fgsea	activating sites
global LM	0.70044	fgsea	activating sites
global LM	0.704213	fgsea	activating sites
global LM	0.710453	fgsea	activating sites
global LM	0.703241	fgsea	activating sites
global LM	0.702424	fgsea	activating sites
global LM	0.712548	fgsea	activating sites
global LM	0.701901	fgsea	activating sites
global LM	0.716832	fgsea	activating sites
global LM	0.704278	fgsea	activating sites
global LM	0.711818	fgsea	activating sites
global LM	0.710244	fgsea	activating sites
global LM	0.704117	fgsea	activating sites
global LM	0.712064	fgsea	activating sites
global LM	0.698823	fgsea	activating sites
global LM	0.710442	fgsea	activating sites
global LM	0.715558	fgsea	activating sites
global LM	0.702907	fgsea	activating sites
global LM	0.697908	fgsea	activating sites
global LM	0.705731	fgsea	activating sites
global LM	0.71034	fgsea	activating sites
global LM	0.705137	fgsea	activating sites
global LM	0.709823	fgsea	activating sites
global LM	0.701587	fgsea	activating sites
global LM	0.711233	fgsea	activating sites
global LM	0.692826	fgsea	activating sites
global LM	0.703653	fgsea	activating sites
global LM	0.70767	fgsea	activating sites
global LM	0.700915	fgsea	activating sites
global LM	0.699228	fgsea	activating sites
global LM	0.708011	fgsea	activating sites
global LM	0.710798	fgsea	activating sites
global LM	0.703232	fgsea	activating sites
global LM	0.707147	fgsea	activating sites
global LM	0.710343	fgsea	activating sites
global LM	0.710261	fgsea	activating sites
global LM	0.704004	fgsea	activating sites
global LM	0.696882	fgsea	activating sites
global LM	0.718056	fgsea	activating sites
global LM	0.715436	fgsea	activating sites
global LM	0.707164	fgsea	activating sites
global LM	0.712471	fgsea	activating sites
global LM	0.697029	fgsea	activating sites
global LM	0.703778	fgsea	activating sites
global LM	0.712751	fgsea	activating sites
global LM	0.711821	fgsea	activating sites
global LM	0.709371	fgsea	activating sites
global LM	0.701734	fgsea	activating sites
global LM	0.701955	fgsea	activating sites
global LM	0.708823	fgsea	activating sites
global LM	0.712141	fgsea	activating sites
global LM	0.706355	fgsea	activating sites
global LM	0.71751	fgsea	activating sites
global LM	0.710778	fgsea	activating sites
global LM	0.703258	fgsea	activating sites
global LM	0.710465	fgsea	activating sites
global LM	0.702704	fgsea	activating sites
global LM	0.702625	fgsea	activating sites
global LM	0.712353	fgsea	activating sites
global LM	0.710304	fgsea	activating sites
global LM	0.707328	fgsea	activating sites
global LM	0.705055	fgsea	activating sites
global LM	0.706601	fgsea	activating sites
global LM	0.701833	fgsea	activating sites
global LM	0.695576	fgsea	activating sites
global LM	0.707325	fgsea	activating sites
global LM	0.70447	fgsea	activating sites
global LM	0.715331	fgsea	activating sites
global LM	0.707766	fgsea	activating sites
global LM	0.709238	fgsea	activating sites
global LM	0.705448	fgsea	activating sites
global LM	0.707788	fgsea	activating sites
global LM	0.711236	fgsea	activating sites
global LM	0.706528	fgsea	activating sites
global LM	0.712432	fgsea	activating sites
global LM	0.714144	fgsea	activating sites
global LM	0.715764	fgsea	activating sites
global LM	0.703049	fgsea	activating sites
global LM	0.695675	fgsea	activating sites
global LM	0.706141	fgsea	activating sites
global LM	0.697275	fgsea	activating sites
global LM	0.708848	fgsea	activating sites
global LM	0.703557	fgsea	activating sites
global LM	0.713116	fgsea	activating sites
global LM	0.697385	fgsea	activating sites
global LM	0.715606	fgsea	activating sites
global LM	0.707175	fgsea	activating sites
global LM	0.699205	fgsea	activating sites
global LM	0.704278	fgsea	activating sites
global LM	0.708023	fgsea	activating sites
global LM	0.703628	fgsea	activating sites
global LM	0.70061	fgsea	activating sites
global LM	0.706451	fgsea	activating sites
global LM	0.703651	fgsea	activating sites
global LM	0.708755	fgsea	activating sites
global LM	0.702961	fgsea	activating sites
global LM	0.70302	fgsea	activating sites
global LM	0.695845	fgsea	activating sites
global LM	0.70302	fgsea	activating sites
global LM	0.708721	fgsea	activating sites
global LM	0.721315	fgsea	activating sites
global LM	0.706819	fgsea	activating sites
global LM	0.701508	fgsea	activating sites
global LM	0.709377	fgsea	activating sites
global LM	0.705273	fgsea	activating sites
global LM	0.704993	fgsea	activating sites
global LM	0.699191	fgsea	activating sites
global LM	0.705431	fgsea	activating sites
global LM	0.709727	fgsea	activating sites
global LM	0.706149	fgsea	activating sites
global LM	0.714133	fgsea	activating sites
global LM	0.700816	fgsea	activating sites
global LM	0.708099	fgsea	activating sites
global LM	0.712695	fgsea	activating sites
global LM	0.71582	fgsea	activating sites
global LM	0.710637	fgsea	activating sites
global LM	0.711796	fgsea	activating sites
global LM	0.701593	fgsea	activating sites
global LM	0.701771	fgsea	activating sites
global LM	0.696995	fgsea	activating sites
global LM	0.699284	fgsea	activating sites
global LM	0.702659	fgsea	activating sites
global LM	0.709812	fgsea	activating sites
global LM	0.711307	fgsea	activating sites
global LM	0.703441	fgsea	activating sites
global LM	0.712146	fgsea	activating sites
global LM	0.705434	fgsea	activating sites
global LM	0.705827	fgsea	activating sites
global LM	0.698476	fgsea	activating sites
global LM	0.704086	fgsea	activating sites
global LM	0.697263	fgsea	activating sites
global LM	0.704911	fgsea	activating sites
global LM	0.700717	fgsea	activating sites
global LM	0.69693	fgsea	activating sites
global LM	0.700279	fgsea	activating sites
global LM	0.71402	fgsea	activating sites
global LM	0.717282	fgsea	activating sites
global LM	0.716651	fgsea	activating sites
global LM	0.703249	fgsea	activating sites
global LM	0.71274	fgsea	activating sites
global LM	0.71532	fgsea	activating sites
global LM	0.714537	fgsea	activating sites
global LM	0.71075	fgsea	activating sites
global LM	0.703218	fgsea	activating sites
global LM	0.714283	fgsea	activating sites
global LM	0.701034	fgsea	activating sites
global LM	0.702622	fgsea	activating sites
global LM	0.704835	fgsea	activating sites
global LM	0.703317	fgsea	activating sites
global LM	0.698035	fgsea	activating sites
global LM	0.699033	fgsea	activating sites
global LM	0.714885	fgsea	activating sites
global LM	0.706251	fgsea	activating sites
global LM	0.707876	fgsea	activating sites
global LM	0.694064	fgsea	activating sites
global LM	0.709492	fgsea	activating sites
global LM	0.700296	fgsea	activating sites
global LM	0.70033	fgsea	activating sites
global LM	0.712225	fgsea	activating sites
global LM	0.713164	fgsea	activating sites
global LM	0.712282	fgsea	activating sites
global LM	0.717618	fgsea	activating sites
global LM	0.712039	fgsea	activating sites
global LM	0.699742	fgsea	activating sites
global LM	0.699332	fgsea	activating sites
global LM	0.702992	fgsea	activating sites
global LM	0.702229	fgsea	activating sites
global LM	0.705793	fgsea	activating sites
global LM	0.701296	fgsea	activating sites
global LM	0.703416	fgsea	activating sites
global LM	0.71506	fgsea	activating sites
global LM	0.709097	fgsea	activating sites
global LM	0.71543	fgsea	activating sites
global LM	0.715354	fgsea	activating sites
global LM	0.710114	fgsea	activating sites
global LM	0.709628	fgsea	activating sites
global LM	0.702557	fgsea	activating sites
global LM	0.698414	fgsea	activating sites
global LM	0.704417	fgsea	activating sites
global LM	0.700203	fgsea	activating sites
global LM	0.710459	fgsea	activating sites
global LM	0.694239	fgsea	activating sites
global LM	0.703441	fgsea	activating sites
global LM	0.704092	fgsea	activating sites
global LM	0.705013	fgsea	activating sites
global LM	0.705968	fgsea	activating sites
global LM	0.707672	fgsea	activating sites
global LM	0.710637	fgsea	activating sites
global LM	0.695401	fgsea	activating sites
global LM	0.697128	fgsea	activating sites
global LM	0.700417	fgsea	activating sites
global LM	0.703043	fgsea	activating sites
global LM	0.698939	fgsea	activating sites
global LM	0.691569	fgsea	activating sites
global LM	0.717298	fgsea	activating sites
global LM	0.703617	fgsea	activating sites
global LM	0.708246	fgsea	activating sites
global LM	0.706904	fgsea	activating sites
global LM	0.710411	fgsea	activating sites
global LM	0.705205	fgsea	activating sites
global LM	0.709981	fgsea	activating sites
global LM	0.710872	fgsea	activating sites
global LM	0.703295	fgsea	activating sites
global LM	0.701686	fgsea	activating sites
global LM	0.706889	fgsea	activating sites
global LM	0.698951	fgsea	activating sites
global LM	0.704694	fgsea	activating sites
global LM	0.703345	fgsea	activating sites
global LM	0.696028	fgsea	activating sites
global LM	0.708303	fgsea	activating sites
global LM	0.703376	fgsea	activating sites
global LM	0.708402	fgsea	activating sites
global LM	0.703735	fgsea	activating sites
global LM	0.696492	fgsea	activating sites
global LM	0.700197	fgsea	activating sites
global LM	0.708515	fgsea	activating sites
global LM	0.70185	fgsea	activating sites
global LM	0.689901	fgsea	activating sites
global LM	0.714809	fgsea	activating sites
global LM	0.716403	fgsea	activating sites
global LM	0.693996	fgsea	activating sites
global LM	0.702823	fgsea	activating sites
global LM	0.711482	fgsea	activating sites
global LM	0.701958	fgsea	activating sites
global LM	0.709122	fgsea	activating sites
global LM	0.701243	fgsea	activating sites
global LM	0.704162	fgsea	activating sites
global LM	0.707624	fgsea	activating sites
global LM	0.713294	fgsea	activating sites
global LM	0.703116	fgsea	activating sites
global LM	0.707178	fgsea	activating sites
global LM	0.709911	fgsea	activating sites
global LM	0.710518	fgsea	activating sites
global LM	0.713523	fgsea	activating sites
global LM	0.702336	fgsea	activating sites
global LM	0.703764	fgsea	activating sites
global LM	0.714602	fgsea	activating sites
global LM	0.705558	fgsea	activating sites
global LM	0.704032	fgsea	activating sites
global LM	0.706584	fgsea	activating sites
global LM	0.714712	fgsea	activating sites
global LM	0.703156	fgsea	activating sites
global LM	0.712358	fgsea	activating sites
global LM	0.710637	fgsea	activating sites
global LM	0.704527	fgsea	activating sites
global LM	0.698072	fgsea	activating sites
global LM	0.699784	fgsea	activating sites
global LM	0.701766	fgsea	activating sites
global LM	0.70594	fgsea	activating sites
global LM	0.698558	fgsea	activating sites
global LM	0.70198	fgsea	activating sites
global LM	0.708274	fgsea	activating sites
global LM	0.702548	fgsea	activating sites
global LM	0.724265	fgsea	activating sites
global LM	0.70237	fgsea	activating sites
global LM	0.703094	fgsea	activating sites
global LM	0.714159	fgsea	activating sites
global LM	0.714899	fgsea	activating sites
global LM	0.700644	fgsea	activating sites
global LM	0.710476	fgsea	activating sites
global LM	0.702633	fgsea	activating sites
global LM	0.702613	fgsea	activating sites
global LM	0.7096	fgsea	activating sites
global LM	0.706011	fgsea	activating sites
global LM	0.696514	fgsea	activating sites
global LM	0.714198	fgsea	activating sites
global LM	0.701099	fgsea	activating sites
global LM	0.69271	fgsea	activating sites
global LM	0.697357	fgsea	activating sites
global LM	0.715303	fgsea	activating sites
global LM	0.709942	fgsea	activating sites
global LM	0.696992	fgsea	activating sites
global LM	0.710193	fgsea	activating sites
global LM	0.711499	fgsea	activating sites
global LM	0.695	fgsea	activating sites
global LM	0.722264	fgsea	activating sites
global LM	0.713616	fgsea	activating sites
global LM	0.711058	fgsea	activating sites
global LM	0.702752	fgsea	activating sites
global LM	0.699075	fgsea	activating sites
global LM	0.705134	fgsea	activating sites
global LM	0.704513	fgsea	activating sites
global LM	0.711937	fgsea	activating sites
global LM	0.692351	fgsea	activating sites
global LM	0.689364	fgsea	activating sites
global LM	0.705386	fgsea	activating sites
global LM	0.703176	fgsea	activating sites
global LM	0.695062	fgsea	activating sites
global LM	0.695867	fgsea	activating sites
global LM	0.710134	fgsea	activating sites
global LM	0.700025	fgsea	activating sites
global LM	0.705626	fgsea	activating sites
global LM	0.71259	fgsea	activating sites
global LM	0.722535	fgsea	activating sites
global LM	0.704148	fgsea	activating sites
global LM	0.702229	fgsea	activating sites
global LM	0.708438	fgsea	activating sites
global LM	0.700562	fgsea	activating sites
global LM	0.69563	fgsea	activating sites
global LM	0.705827	fgsea	activating sites
global LM	0.710939	fgsea	activating sites
global LM	0.702633	fgsea	activating sites
global LM	0.701299	fgsea	activating sites
global LM	0.704515	fgsea	activating sites
global LM	0.710843	fgsea	activating sites
global LM	0.706477	fgsea	activating sites
global LM	0.709292	fgsea	activating sites
global LM	0.713164	fgsea	activating sites
global LM	0.697204	fgsea	activating sites
global LM	0.713534	fgsea	activating sites
global LM	0.707636	fgsea	activating sites
global LM	0.686852	fgsea	activating sites
global LM	0.71363	fgsea	activating sites
global LM	0.703345	fgsea	activating sites
global LM	0.68768	fgsea	activating sites
global LM	0.699533	fgsea	activating sites
global LM	0.709973	fgsea	activating sites
global LM	0.709136	fgsea	activating sites
global LM	0.704671	fgsea	activating sites
global LM	0.696147	fgsea	activating sites
global LM	0.696048	fgsea	activating sites
global LM	0.707019	fgsea	activating sites
global LM	0.706966	fgsea	activating sites
global LM	0.695265	fgsea	activating sites
global LM	0.709492	fgsea	activating sites
global LM	0.723058	fgsea	activating sites
global LM	0.707613	fgsea	activating sites
global LM	0.717298	fgsea	activating sites
global LM	0.709778	fgsea	activating sites
global LM	0.709761	fgsea	activating sites
global LM	0.709789	fgsea	activating sites
global LM	0.691554	fgsea	activating sites
global LM	0.693767	fgsea	activating sites
global LM	0.711002	fgsea	activating sites
global LM	0.703269	fgsea	activating sites
global LM	0.71798	fgsea	activating sites
global LM	0.693555	fgsea	activating sites
global LM	0.70059	fgsea	activating sites
global LM	0.707008	fgsea	activating sites
global LM	0.71066	fgsea	activating sites
global LM	0.70709	fgsea	activating sites
global LM	0.702636	fgsea	activating sites
global LM	0.70479	fgsea	activating sites
global LM	0.699697	fgsea	activating sites
global LM	0.701477	fgsea	activating sites
global LM	0.705081	fgsea	activating sites
global LM	0.701104	fgsea	activating sites
global LM	0.692999	fgsea	activating sites
global LM	0.708153	fgsea	activating sites
global LM	0.711824	fgsea	activating sites
global LM	0.696031	fgsea	activating sites
global LM	0.70458	fgsea	activating sites
global LM	0.702158	fgsea	activating sites
global LM	0.699281	fgsea	activating sites
global LM	0.703716	fgsea	activating sites
global LM	0.709286	fgsea	activating sites
global LM	0.722685	fgsea	activating sites
global LM	0.698496	fgsea	activating sites
global LM	0.705872	fgsea	activating sites
global LM	0.69394	fgsea	activating sites
global LM	0.711231	fgsea	activating sites
global LM	0.713658	fgsea	activating sites
global LM	0.704948	fgsea	activating sites
global LM	0.705078	fgsea	activating sites
global LM	0.707147	fgsea	activating sites
global LM	0.709139	fgsea	activating sites
global LM	0.704281	fgsea	activating sites
global LM	0.708062	fgsea	activating sites
global LM	0.707927	fgsea	activating sites
global LM	0.708051	fgsea	activating sites
global LM	0.704329	fgsea	activating sites
global LM	0.702613	fgsea	activating sites
global LM	0.719978	fgsea	activating sites
global LM	0.698374	fgsea	activating sites
global LM	0.713401	fgsea	activating sites
global LM	0.701065	fgsea	activating sites
global LM	0.705971	fgsea	activating sites
global LM	0.701087	fgsea	activating sites
global LM	0.711547	fgsea	activating sites
global LM	0.703512	fgsea	activating sites
global LM	0.709942	fgsea	activating sites
global LM	0.693366	fgsea	activating sites
global LM	0.704086	fgsea	activating sites
global LM	0.705228	fgsea	activating sites
global LM	0.706095	fgsea	activating sites
global LM	0.700434	fgsea	activating sites
global LM	0.702153	fgsea	activating sites
global LM	0.71036	fgsea	activating sites
global LM	0.69656	fgsea	activating sites
global LM	0.704476	fgsea	activating sites
global LM	0.698018	fgsea	activating sites
global LM	0.711739	fgsea	activating sites
global LM	0.71718	fgsea	activating sites
global LM	0.694039	fgsea	activating sites
global LM	0.704312	fgsea	activating sites
global LM	0.701308	fgsea	activating sites
global LM	0.706776	fgsea	activating sites
global LM	0.709131	fgsea	activating sites
global LM	0.702232	fgsea	activating sites
global LM	0.705688	fgsea	activating sites
global LM	0.693496	fgsea	activating sites
global LM	0.709272	fgsea	activating sites
global LM	0.7004	fgsea	activating sites
global LM	0.702433	fgsea	activating sites
global LM	0.7044	fgsea	activating sites
global LM	0.714147	fgsea	activating sites
global LM	0.70016	fgsea	activating sites
global LM	0.699985	fgsea	activating sites
global LM	0.705584	fgsea	activating sites
global LM	0.711491	fgsea	activating sites
global LM	0.718941	fgsea	activating sites
global LM	0.698295	fgsea	activating sites
global LM	0.708938	fgsea	activating sites
global LM	0.71452	fgsea	activating sites
global LM	0.704154	fgsea	activating sites
global LM	0.70306	fgsea	activating sites
global LM	0.70932	fgsea	activating sites
global LM	0.705849	fgsea	activating sites
global LM	0.719582	fgsea	activating sites
global LM	0.702288	fgsea	activating sites
global LM	0.704196	fgsea	activating sites
global LM	0.71053	fgsea	activating sites
global LM	0.701039	fgsea	activating sites
global LM	0.724878	fgsea	activating sites
global LM	0.698402	fgsea	activating sites
global LM	0.708803	fgsea	activating sites
global LM	0.698504	fgsea	activating sites
global LM	0.717997	fgsea	activating sites
global LM	0.697136	fgsea	activating sites
global LM	0.713709	fgsea	activating sites
global LM	0.711963	fgsea	activating sites
global LM	0.728196	fgsea	activating sites
global LM	0.701856	fgsea	activating sites
global LM	0.709001	fgsea	activating sites
global LM	0.713282	fgsea	activating sites
global LM	0.705411	fgsea	activating sites
global LM	0.701831	fgsea	activating sites
global LM	0.7051	fgsea	activating sites
global LM	0.699236	fgsea	activating sites
global LM	0.702308	fgsea	activating sites
global LM	0.717652	fgsea	activating sites
global LM	0.694392	fgsea	activating sites
global LM	0.707441	fgsea	activating sites
global LM	0.704052	fgsea	activating sites
global LM	0.703012	fgsea	activating sites
global LM	0.703374	fgsea	activating sites
global LM	0.709433	fgsea	activating sites
global LM	0.707853	fgsea	activating sites
global LM	0.701421	fgsea	activating sites
global LM	0.71283	fgsea	activating sites
global LM	0.700282	fgsea	activating sites
global LM	0.698985	fgsea	activating sites
global LM	0.688937	fgsea	activating sites
global LM	0.708941	fgsea	activating sites
global LM	0.704012	fgsea	activating sites
global LM	0.707638	fgsea	activating sites
global LM	0.705541	fgsea	activating sites
global LM	0.700497	fgsea	activating sites
global LM	0.714585	fgsea	activating sites
global LM	0.708529	fgsea	activating sites
global LM	0.708091	fgsea	activating sites
global LM	0.704555	fgsea	activating sites
global LM	0.698264	fgsea	activating sites
global LM	0.720289	fgsea	activating sites
global LM	0.700878	fgsea	activating sites
global LM	0.702526	fgsea	activating sites
global LM	0.703077	fgsea	activating sites
global LM	0.697984	fgsea	activating sites
global LM	0.704784	fgsea	activating sites
global LM	0.723968	fgsea	activating sites
global LM	0.69362	fgsea	activating sites
global LM	0.704589	fgsea	activating sites
global LM	0.698176	fgsea	activating sites
global LM	0.692063	fgsea	activating sites
global LM	0.709193	fgsea	activating sites
global LM	0.693471	fgsea	activating sites
global LM	0.708286	fgsea	activating sites
global LM	0.701771	fgsea	activating sites
global LM	0.695585	fgsea	activating sites
global LM	0.714642	fgsea	activating sites
global LM	0.694618	fgsea	activating sites
global LM	0.703484	fgsea	activating sites
global LM	0.706234	fgsea	activating sites
global LM	0.705132	fgsea	activating sites
global LM	0.698436	fgsea	activating sites
global LM	0.713062	fgsea	activating sites
global LM	0.705996	fgsea	activating sites
global LM	0.704148	fgsea	activating sites
global LM	0.710699	fgsea	activating sites
global LM	0.705948	fgsea	activating sites
global LM	0.70945	fgsea	activating sites
global LM	0.706508	fgsea	activating sites
global LM	0.710275	fgsea	activating sites
global LM	0.70486	fgsea	activating sites
global LM	0.706143	fgsea	activating sites
global LM	0.702421	fgsea	activating sites
global LM	0.700889	fgsea	activating sites
global LM	0.702274	fgsea	activating sites
global LM	0.702243	fgsea	activating sites
global LM	0.705609	fgsea	activating sites
global LM	0.701039	fgsea	activating sites
global LM	0.707545	fgsea	activating sites
global LM	0.698272	fgsea	activating sites
global LM	0.701313	fgsea	activating sites
global LM	0.702003	fgsea	activating sites
global LM	0.705914	fgsea	activating sites
global LM	0.705081	fgsea	activating sites
global LM	0.706822	fgsea	activating sites
global LM	0.706039	fgsea	activating sites
global LM	0.702921	fgsea	activating sites
global LM	0.707562	fgsea	activating sites
global LM	0.710397	fgsea	activating sites
global LM	0.708142	fgsea	activating sites
global LM	0.713186	fgsea	activating sites
global LM	0.696257	fgsea	activating sites
global LM	0.698968	fgsea	activating sites
global LM	0.712754	fgsea	activating sites
global LM	0.709911	fgsea	activating sites
global LM	0.702181	fgsea	activating sites
global LM	0.698445	fgsea	activating sites
global LM	0.709631	fgsea	activating sites
global LM	0.704312	fgsea	activating sites
global LM	0.713921	fgsea	activating sites
global LM	0.704846	fgsea	activating sites
global LM	0.697908	fgsea	activating sites
global LM	0.711638	fgsea	activating sites
global LM	0.70915	fgsea	activating sites
global LM	0.7104	fgsea	activating sites
global LM	0.707545	fgsea	activating sites
global LM	0.701856	fgsea	activating sites
global LM	0.70228	fgsea	activating sites
global LM	0.700005	fgsea	activating sites
global LM	0.701491	fgsea	activating sites
global LM	0.698139	fgsea	activating sites
global LM	0.701116	fgsea	activating sites
global LM	0.705035	fgsea	activating sites
global LM	0.701927	fgsea	activating sites
global LM	0.716388	fgsea	activating sites
global LM	0.701579	fgsea	activating sites
global LM	0.694903	fgsea	activating sites
global LM	0.710846	fgsea	activating sites
global LM	0.705352	fgsea	activating sites
global LM	0.703376	fgsea	activating sites
global LM	0.706135	fgsea	activating sites
global LM	0.70709	fgsea	activating sites
global LM	0.702401	fgsea	activating sites
global LM	0.696424	fgsea	activating sites
global LM	0.691464	fgsea	activating sites
global LM	0.704137	fgsea	activating sites
global LM	0.699338	fgsea	activating sites
global LM	0.702031	fgsea	activating sites
global LM	0.697379	fgsea	activating sites
global LM	0.705035	fgsea	activating sites
global LM	0.706268	fgsea	activating sites
global LM	0.714577	fgsea	activating sites
global LM	0.708045	fgsea	activating sites
global LM	0.703832	fgsea	activating sites
global LM	0.703441	fgsea	activating sites
global LM	0.684777	fgsea	activating sites
global LM	0.713367	fgsea	activating sites
global LM	0.712093	fgsea	activating sites
global LM	0.713158	fgsea	activating sites
global LM	0.6952	fgsea	activating sites
global LM	0.701698	fgsea	activating sites
global LM	0.687089	fgsea	activating sites
global LM	0.70295	fgsea	activating sites
global LM	0.711191	fgsea	activating sites
global LM	0.705341	fgsea	activating sites
global LM	0.71092	fgsea	activating sites
global LM	0.701011	fgsea	activating sites
global LM	0.71207	fgsea	activating sites
global LM	0.703984	fgsea	activating sites
global LM	0.708678	fgsea	activating sites
global LM	0.692781	fgsea	activating sites
global LM	0.702724	fgsea	activating sites
global LM	0.709122	fgsea	activating sites
global LM	0.700169	fgsea	activating sites
global LM	0.698433	fgsea	activating sites
global LM	0.703032	fgsea	activating sites
global LM	0.695245	fgsea	activating sites
global LM	0.697662	fgsea	activating sites
global LM	0.703662	fgsea	activating sites
global LM	0.704645	fgsea	activating sites
global LM	0.701511	fgsea	activating sites
global LM	0.711112	fgsea	activating sites
global LM	0.705977	fgsea	activating sites
global LM	0.705197	fgsea	activating sites
global LM	0.706748	fgsea	activating sites
global LM	0.700872	fgsea	activating sites
global LM	0.716923	fgsea	activating sites
global LM	0.695149	fgsea	activating sites
global LM	0.699666	fgsea	activating sites
global LM	0.708368	fgsea	activating sites
global LM	0.694632	fgsea	activating sites
global LM	0.704363	fgsea	activating sites
global LM	0.703586	fgsea	activating sites
global LM	0.710778	fgsea	activating sites
global LM	0.701904	fgsea	activating sites
global LM	0.694358	fgsea	activating sites
global LM	0.708418	fgsea	activating sites
global LM	0.703249	fgsea	activating sites
global LM	0.714113	fgsea	activating sites
global LM	0.693083	fgsea	activating sites
global LM	0.704781	fgsea	activating sites
global LM	0.689912	fgsea	activating sites
global LM	0.710993	fgsea	activating sites
global LM	0.714354	fgsea	activating sites
global LM	0.703894	fgsea	activating sites
global LM	0.702164	fgsea	activating sites
global LM	0.698685	fgsea	activating sites
global LM	0.719576	fgsea	activating sites
global LM	0.713073	fgsea	activating sites
global LM	0.699499	fgsea	activating sites
global LM	0.70583	fgsea	activating sites
global LM	0.708823	fgsea	activating sites
global LM	0.709563	fgsea	activating sites
global LM	0.713152	fgsea	activating sites
global LM	0.696927	fgsea	activating sites
global LM	0.701644	fgsea	activating sites
global LM	0.710247	fgsea	activating sites
global LM	0.705098	fgsea	activating sites
global LM	0.707161	fgsea	activating sites
global LM	0.696071	fgsea	activating sites
global LM	0.701607	fgsea	activating sites
global LM	0.702673	fgsea	activating sites
global LM	0.70094	fgsea	activating sites
global LM	0.707528	fgsea	activating sites
global LM	0.702452	fgsea	activating sites
global LM	0.709258	fgsea	activating sites
global LM	0.707686	fgsea	activating sites
global LM	0.704281	fgsea	activating sites
global LM	0.709566	fgsea	activating sites
global LM	0.712372	fgsea	activating sites
global LM	0.705584	fgsea	activating sites
global LM	0.70969	fgsea	activating sites
global LM	0.700675	fgsea	activating sites
global LM	0.700443	fgsea	activating sites
global LM	0.7025	fgsea	activating sites
global LM	0.715413	fgsea	activating sites
global LM	0.720925	fgsea	activating sites
global LM	0.704473	fgsea	activating sites
global LM	0.702814	fgsea	activating sites
[truncated: 33,001 more rows]

## Sheet: Fig 3a
PKN	value	type
OmniPath	467	all kinases
curated	414	all kinases
PhosphoSitePlus	390	all kinases
OmniPath	354	kinases with
		at least 5 targets
GPS gold	352	all kinases
iKiP-DB	303	all kinases
iKiP-DB	302	kinases with
		at least 5 targets
curated	289	kinases with
		at least 5 targets
PTMsigDB	259	all kinases
PTMsigDB	259	kinases with
		at least 5 targets
PhosphoSitePlus	255	kinases with
		at least 5 targets
GPS gold	244	kinases with
		at least 5 targets
NetworKIN	184	all kinases
NetworKIN	172	kinases with
		at least 5 targets

## Sheet: Fig 3b
PKN	value
iKiP-DB	26786
OmniPath	26280
NetworKIN	22788
curated	16005
PhosphoSitePlus	13766
PTMsigDB	13745
GPS gold	11782

## Sheet: Fig 3c
Barplot
prior	kinases	benchmark
GPS gold	33	perturbation-based
NetworKIN	43	perturbation-based
OmniPath	46	perturbation-based
PTMsigDB	37	perturbation-based
PhosphoSitePlus	37	perturbation-based
curated	37	perturbation-based
iKiP-DB	42	perturbation-based
shuffled	37	perturbation-based
GPS gold	66	tumor-based
iKiP-DB	158	tumor-based
curated	77	tumor-based
NetworKIN	83	tumor-based
OmniPath	120	tumor-based
PhosphoSitePlus	65	tumor-based
PTMsigDB	63	tumor-based
shuffled	73	tumor-based
GPS gold	44	activating sites
iKiP-DB	54	activating sites
curated	45	activating sites
NetworKIN	41	activating sites
OmniPath	61	activating sites
PhosphoSitePlus	40	activating sites
PTMsigDB	38	activating sites
shuffled	43	activating sites
Boxplot
net	score	benchmark
OmniPath	0.766834	perturbation-based
OmniPath	0.776329	perturbation-based
OmniPath	0.782061	perturbation-based
OmniPath	0.773652	perturbation-based
OmniPath	0.779384	perturbation-based
OmniPath	0.792958	perturbation-based
OmniPath	0.768455	perturbation-based
OmniPath	0.784927	perturbation-based
OmniPath	0.785572	perturbation-based
OmniPath	0.76992	perturbation-based
OmniPath	0.782533	perturbation-based
OmniPath	0.775463	perturbation-based
OmniPath	0.798359	perturbation-based
OmniPath	0.78521	perturbation-based
OmniPath	0.783006	perturbation-based
OmniPath	0.777652	perturbation-based
OmniPath	0.773306	perturbation-based
OmniPath	0.781242	perturbation-based
OmniPath	0.802374	perturbation-based
OmniPath	0.781793	perturbation-based
OmniPath	0.758708	perturbation-based
OmniPath	0.790674	perturbation-based
OmniPath	0.77888	perturbation-based
OmniPath	0.798831	perturbation-based
OmniPath	0.78077	perturbation-based
OmniPath	0.776077	perturbation-based
OmniPath	0.783336	perturbation-based
OmniPath	0.773242	perturbation-based
OmniPath	0.781305	perturbation-based
OmniPath	0.782282	perturbation-based
OmniPath	0.793083	perturbation-based
OmniPath	0.776644	perturbation-based
OmniPath	0.77499	perturbation-based
OmniPath	0.770707	perturbation-based
OmniPath	0.773778	perturbation-based
OmniPath	0.761007	perturbation-based
OmniPath	0.788943	perturbation-based
OmniPath	0.7774	perturbation-based
OmniPath	0.775667	perturbation-based
OmniPath	0.759873	perturbation-based
OmniPath	0.791115	perturbation-based
OmniPath	0.762062	perturbation-based
OmniPath	0.780754	perturbation-based
OmniPath	0.785809	perturbation-based
OmniPath	0.75148	perturbation-based
OmniPath	0.795462	perturbation-based
OmniPath	0.765369	perturbation-based
OmniPath	0.768959	perturbation-based
OmniPath	0.79839	perturbation-based
OmniPath	0.797761	perturbation-based
OmniPath	0.794139	perturbation-based
OmniPath	0.78584	perturbation-based
OmniPath	0.777888	perturbation-based
OmniPath	0.780659	perturbation-based
OmniPath	0.770644	perturbation-based
OmniPath	0.78743	perturbation-based
OmniPath	0.778045	perturbation-based
OmniPath	0.775195	perturbation-based
OmniPath	0.775951	perturbation-based
OmniPath	0.773006	perturbation-based
OmniPath	0.753086	perturbation-based
OmniPath	0.764487	perturbation-based
OmniPath	0.777384	perturbation-based
OmniPath	0.77803	perturbation-based
OmniPath	0.779699	perturbation-based
OmniPath	0.779305	perturbation-based
OmniPath	0.776959	perturbation-based
OmniPath	0.778518	perturbation-based
OmniPath	0.78047	perturbation-based
OmniPath	0.774392	perturbation-based
OmniPath	0.790391	perturbation-based
OmniPath	0.763164	perturbation-based
OmniPath	0.770235	perturbation-based
OmniPath	0.7734	perturbation-based
OmniPath	0.78699	perturbation-based
OmniPath	0.784738	perturbation-based
OmniPath	0.777667	perturbation-based
OmniPath	0.797209	perturbation-based
OmniPath	0.750929	perturbation-based
OmniPath	0.776644	perturbation-based
OmniPath	0.789761	perturbation-based
OmniPath	0.780077	perturbation-based
OmniPath	0.777274	perturbation-based
OmniPath	0.774943	perturbation-based
OmniPath	0.785635	perturbation-based
OmniPath	0.785147	perturbation-based
OmniPath	0.773998	perturbation-based
OmniPath	0.763967	perturbation-based
OmniPath	0.774581	perturbation-based
OmniPath	0.793399	perturbation-based
OmniPath	0.79006	perturbation-based
OmniPath	0.783415	perturbation-based
OmniPath	0.75918	perturbation-based
OmniPath	0.775778	perturbation-based
OmniPath	0.769526	perturbation-based
OmniPath	0.780911	perturbation-based
OmniPath	0.771668	perturbation-based
OmniPath	0.777856	perturbation-based
OmniPath	0.768219	perturbation-based
OmniPath	0.762488	perturbation-based
OmniPath	0.758929	perturbation-based
OmniPath	0.775542	perturbation-based
OmniPath	0.772802	perturbation-based
OmniPath	0.758866	perturbation-based
OmniPath	0.770912	perturbation-based
OmniPath	0.758346	perturbation-based
OmniPath	0.78795	perturbation-based
OmniPath	0.789163	perturbation-based
OmniPath	0.795005	perturbation-based
OmniPath	0.781841	perturbation-based
OmniPath	0.78014	perturbation-based
OmniPath	0.787115	perturbation-based
OmniPath	0.769479	perturbation-based
OmniPath	0.764282	perturbation-based
OmniPath	0.789336	perturbation-based
OmniPath	0.806531	perturbation-based
OmniPath	0.778738	perturbation-based
OmniPath	0.77181	perturbation-based
OmniPath	0.788092	perturbation-based
OmniPath	0.757669	perturbation-based
OmniPath	0.766833	perturbation-based
OmniPath	0.781494	perturbation-based
OmniPath	0.785872	perturbation-based
OmniPath	0.757889	perturbation-based
OmniPath	0.77899	perturbation-based
OmniPath	0.788816	perturbation-based
OmniPath	0.765558	perturbation-based
OmniPath	0.796359	perturbation-based
OmniPath	0.786328	perturbation-based
OmniPath	0.78436	perturbation-based
OmniPath	0.789572	perturbation-based
OmniPath	0.773573	perturbation-based
OmniPath	0.784171	perturbation-based
OmniPath	0.748488	perturbation-based
OmniPath	0.767495	perturbation-based
OmniPath	0.761212	perturbation-based
OmniPath	0.781337	perturbation-based
OmniPath	0.784691	perturbation-based
OmniPath	0.782753	perturbation-based
OmniPath	0.774125	perturbation-based
OmniPath	0.780644	perturbation-based
OmniPath	0.77014	perturbation-based
OmniPath	0.763873	perturbation-based
OmniPath	0.787494	perturbation-based
OmniPath	0.799351	perturbation-based
OmniPath	0.778596	perturbation-based
OmniPath	0.780549	perturbation-based
OmniPath	0.783746	perturbation-based
OmniPath	0.801887	perturbation-based
OmniPath	0.765039	perturbation-based
OmniPath	0.78973	perturbation-based
OmniPath	0.789934	perturbation-based
OmniPath	0.747354	perturbation-based
OmniPath	0.767432	perturbation-based
OmniPath	0.793131	perturbation-based
OmniPath	0.767983	perturbation-based
OmniPath	0.780769	perturbation-based
OmniPath	0.759511	perturbation-based
OmniPath	0.772061	perturbation-based
OmniPath	0.785006	perturbation-based
OmniPath	0.770439	perturbation-based
OmniPath	0.780958	perturbation-based
OmniPath	0.780266	perturbation-based
OmniPath	0.75811	perturbation-based
OmniPath	0.787556	perturbation-based
OmniPath	0.762597	perturbation-based
OmniPath	0.784549	perturbation-based
OmniPath	0.794674	perturbation-based
OmniPath	0.762519	perturbation-based
OmniPath	0.795509	perturbation-based
OmniPath	0.783698	perturbation-based
OmniPath	0.772392	perturbation-based
OmniPath	0.772974	perturbation-based
OmniPath	0.773085	perturbation-based
OmniPath	0.781305	perturbation-based
OmniPath	0.786612	perturbation-based
OmniPath	0.769385	perturbation-based
OmniPath	0.775179	perturbation-based
OmniPath	0.76466	perturbation-based
OmniPath	0.793037	perturbation-based
OmniPath	0.769652	perturbation-based
OmniPath	0.781919	perturbation-based
OmniPath	0.758126	perturbation-based
OmniPath	0.784029	perturbation-based
OmniPath	0.766597	perturbation-based
OmniPath	0.778723	perturbation-based
OmniPath	0.780313	perturbation-based
OmniPath	0.785541	perturbation-based
OmniPath	0.786281	perturbation-based
OmniPath	0.776203	perturbation-based
OmniPath	0.775416	perturbation-based
OmniPath	0.784706	perturbation-based
OmniPath	0.78984	perturbation-based
OmniPath	0.748693	perturbation-based
OmniPath	0.779998	perturbation-based
OmniPath	0.791966	perturbation-based
OmniPath	0.756866	perturbation-based
OmniPath	0.75918	perturbation-based
OmniPath	0.79269	perturbation-based
OmniPath	0.791651	perturbation-based
OmniPath	0.797619	perturbation-based
OmniPath	0.756708	perturbation-based
OmniPath	0.778282	perturbation-based
OmniPath	0.790312	perturbation-based
OmniPath	0.768408	perturbation-based
OmniPath	0.765243	perturbation-based
OmniPath	0.766534	perturbation-based
OmniPath	0.772597	perturbation-based
OmniPath	0.773668	perturbation-based
OmniPath	0.791336	perturbation-based
OmniPath	0.790769	perturbation-based
OmniPath	0.765873	perturbation-based
OmniPath	0.773053	perturbation-based
OmniPath	0.761542	perturbation-based
OmniPath	0.761464	perturbation-based
OmniPath	0.784564	perturbation-based
OmniPath	0.767715	perturbation-based
OmniPath	0.780754	perturbation-based
OmniPath	0.76296	perturbation-based
OmniPath	0.779683	perturbation-based
OmniPath	0.750236	perturbation-based
OmniPath	0.791257	perturbation-based
OmniPath	0.760267	perturbation-based
OmniPath	0.780738	perturbation-based
OmniPath	0.772439	perturbation-based
OmniPath	0.768833	perturbation-based
OmniPath	0.772109	perturbation-based
OmniPath	0.794281	perturbation-based
OmniPath	0.770172	perturbation-based
OmniPath	0.787147	perturbation-based
OmniPath	0.795761	perturbation-based
OmniPath	0.77288	perturbation-based
OmniPath	0.787541	perturbation-based
OmniPath	0.781069	perturbation-based
OmniPath	0.766629	perturbation-based
OmniPath	0.774644	perturbation-based
OmniPath	0.790706	perturbation-based
OmniPath	0.796548	perturbation-based
OmniPath	0.766755	perturbation-based
OmniPath	0.793383	perturbation-based
OmniPath	0.777242	perturbation-based
OmniPath	0.776533	perturbation-based
OmniPath	0.749039	perturbation-based
OmniPath	0.792076	perturbation-based
OmniPath	0.775636	perturbation-based
OmniPath	0.782014	perturbation-based
OmniPath	0.780911	perturbation-based
OmniPath	0.774502	perturbation-based
OmniPath	0.77203	perturbation-based
OmniPath	0.759731	perturbation-based
OmniPath	0.780974	perturbation-based
OmniPath	0.780659	perturbation-based
OmniPath	0.77499	perturbation-based
OmniPath	0.757306	perturbation-based
OmniPath	0.765794	perturbation-based
OmniPath	0.768928	perturbation-based
OmniPath	0.769999	perturbation-based
OmniPath	0.77773	perturbation-based
OmniPath	0.78214	perturbation-based
OmniPath	0.775054	perturbation-based
OmniPath	0.775747	perturbation-based
OmniPath	0.772455	perturbation-based
OmniPath	0.784864	perturbation-based
OmniPath	0.764787	perturbation-based
OmniPath	0.756881	perturbation-based
OmniPath	0.784801	perturbation-based
OmniPath	0.771148	perturbation-based
OmniPath	0.765149	perturbation-based
OmniPath	0.752393	perturbation-based
OmniPath	0.781903	perturbation-based
OmniPath	0.783604	perturbation-based
OmniPath	0.76677	perturbation-based
OmniPath	0.776235	perturbation-based
OmniPath	0.767259	perturbation-based
OmniPath	0.778974	perturbation-based
OmniPath	0.797351	perturbation-based
OmniPath	0.763133	perturbation-based
OmniPath	0.764692	perturbation-based
OmniPath	0.782234	perturbation-based
OmniPath	0.791226	perturbation-based
OmniPath	0.78973	perturbation-based
OmniPath	0.786989	perturbation-based
OmniPath	0.791887	perturbation-based
OmniPath	0.778471	perturbation-based
OmniPath	0.771243	perturbation-based
OmniPath	0.769495	perturbation-based
OmniPath	0.747842	perturbation-based
OmniPath	0.753653	perturbation-based
OmniPath	0.779888	perturbation-based
OmniPath	0.779321	perturbation-based
OmniPath	0.782691	perturbation-based
OmniPath	0.771337	perturbation-based
OmniPath	0.756566	perturbation-based
OmniPath	0.784108	perturbation-based
OmniPath	0.762015	perturbation-based
OmniPath	0.773306	perturbation-based
OmniPath	0.754614	perturbation-based
OmniPath	0.796658	perturbation-based
OmniPath	0.783809	perturbation-based
OmniPath	0.767353	perturbation-based
OmniPath	0.7794	perturbation-based
OmniPath	0.769243	perturbation-based
OmniPath	0.770991	perturbation-based
OmniPath	0.777447	perturbation-based
OmniPath	0.778313	perturbation-based
OmniPath	0.778675	perturbation-based
OmniPath	0.766613	perturbation-based
OmniPath	0.75274	perturbation-based
OmniPath	0.779698	perturbation-based
OmniPath	0.765369	perturbation-based
OmniPath	0.787588	perturbation-based
OmniPath	0.772203	perturbation-based
OmniPath	0.777006	perturbation-based
OmniPath	0.777037	perturbation-based
OmniPath	0.761385	perturbation-based
OmniPath	0.778392	perturbation-based
OmniPath	0.773242	perturbation-based
OmniPath	0.779147	perturbation-based
OmniPath	0.776376	perturbation-based
OmniPath	0.770912	perturbation-based
OmniPath	0.799981	perturbation-based
OmniPath	0.759999	perturbation-based
OmniPath	0.7811	perturbation-based
OmniPath	0.772786	perturbation-based
OmniPath	0.787336	perturbation-based
OmniPath	0.762125	perturbation-based
OmniPath	0.775179	perturbation-based
OmniPath	0.786738	perturbation-based
OmniPath	0.782628	perturbation-based
OmniPath	0.774896	perturbation-based
OmniPath	0.780534	perturbation-based
OmniPath	0.787982	perturbation-based
OmniPath	0.784203	perturbation-based
OmniPath	0.789084	perturbation-based
OmniPath	0.795902	perturbation-based
OmniPath	0.784155	perturbation-based
OmniPath	0.771652	perturbation-based
OmniPath	0.757984	perturbation-based
OmniPath	0.77551	perturbation-based
OmniPath	0.786974	perturbation-based
OmniPath	0.780455	perturbation-based
OmniPath	0.769038	perturbation-based
OmniPath	0.786974	perturbation-based
OmniPath	0.75822	perturbation-based
OmniPath	0.776707	perturbation-based
OmniPath	0.761401	perturbation-based
OmniPath	0.791336	perturbation-based
OmniPath	0.776676	perturbation-based
OmniPath	0.767983	perturbation-based
OmniPath	0.780832	perturbation-based
OmniPath	0.783478	perturbation-based
OmniPath	0.774707	perturbation-based
OmniPath	0.773132	perturbation-based
OmniPath	0.792281	perturbation-based
OmniPath	0.788313	perturbation-based
OmniPath	0.777022	perturbation-based
OmniPath	0.774077	perturbation-based
OmniPath	0.767322	perturbation-based
OmniPath	0.77277	perturbation-based
OmniPath	0.759921	perturbation-based
OmniPath	0.783667	perturbation-based
OmniPath	0.768518	perturbation-based
OmniPath	0.781872	perturbation-based
OmniPath	0.778612	perturbation-based
OmniPath	0.773762	perturbation-based
OmniPath	0.766377	perturbation-based
OmniPath	0.772455	perturbation-based
OmniPath	0.758425	perturbation-based
OmniPath	0.76581	perturbation-based
OmniPath	0.768109	perturbation-based
OmniPath	0.760551	perturbation-based
OmniPath	0.776565	perturbation-based
OmniPath	0.7794	perturbation-based
OmniPath	0.790438	perturbation-based
OmniPath	0.777856	perturbation-based
OmniPath	0.785053	perturbation-based
OmniPath	0.773668	perturbation-based
OmniPath	0.786816	perturbation-based
OmniPath	0.782911	perturbation-based
OmniPath	0.766739	perturbation-based
OmniPath	0.773541	perturbation-based
OmniPath	0.762755	perturbation-based
OmniPath	0.794816	perturbation-based
OmniPath	0.783132	perturbation-based
OmniPath	0.791792	perturbation-based
OmniPath	0.791525	perturbation-based
OmniPath	0.7677	perturbation-based
OmniPath	0.759637	perturbation-based
OmniPath	0.796989	perturbation-based
OmniPath	0.781951	perturbation-based
OmniPath	0.780833	perturbation-based
OmniPath	0.768046	perturbation-based
OmniPath	0.786092	perturbation-based
OmniPath	0.777935	perturbation-based
OmniPath	0.780486	perturbation-based
OmniPath	0.769558	perturbation-based
OmniPath	0.771699	perturbation-based
OmniPath	0.808342	perturbation-based
OmniPath	0.812783	perturbation-based
OmniPath	0.779037	perturbation-based
OmniPath	0.758881	perturbation-based
OmniPath	0.791336	perturbation-based
OmniPath	0.78932	perturbation-based
OmniPath	0.786124	perturbation-based
OmniPath	0.77055	perturbation-based
OmniPath	0.758157	perturbation-based
OmniPath	0.785131	perturbation-based
OmniPath	0.778534	perturbation-based
OmniPath	0.791793	perturbation-based
OmniPath	0.763353	perturbation-based
OmniPath	0.769384	perturbation-based
OmniPath	0.791273	perturbation-based
OmniPath	0.762755	perturbation-based
OmniPath	0.767652	perturbation-based
OmniPath	0.781919	perturbation-based
OmniPath	0.788092	perturbation-based
OmniPath	0.785352	perturbation-based
OmniPath	0.758881	perturbation-based
OmniPath	0.765148	perturbation-based
OmniPath	0.77614	perturbation-based
OmniPath	0.773872	perturbation-based
OmniPath	0.76211	perturbation-based
OmniPath	0.800532	perturbation-based
OmniPath	0.784376	perturbation-based
OmniPath	0.743087	perturbation-based
OmniPath	0.784644	perturbation-based
OmniPath	0.76951	perturbation-based
OmniPath	0.781951	perturbation-based
OmniPath	0.76318	perturbation-based
OmniPath	0.790312	perturbation-based
OmniPath	0.773132	perturbation-based
OmniPath	0.787052	perturbation-based
OmniPath	0.760614	perturbation-based
OmniPath	0.798564	perturbation-based
OmniPath	0.789037	perturbation-based
OmniPath	0.766724	perturbation-based
OmniPath	0.755306	perturbation-based
OmniPath	0.772896	perturbation-based
OmniPath	0.790942	perturbation-based
OmniPath	0.781809	perturbation-based
OmniPath	0.770377	perturbation-based
OmniPath	0.780313	perturbation-based
OmniPath	0.779809	perturbation-based
OmniPath	0.795666	perturbation-based
OmniPath	0.781116	perturbation-based
OmniPath	0.762802	perturbation-based
OmniPath	0.762408	perturbation-based
OmniPath	0.769857	perturbation-based
OmniPath	0.768219	perturbation-based
OmniPath	0.77951	perturbation-based
OmniPath	0.76159	perturbation-based
OmniPath	0.786218	perturbation-based
OmniPath	0.779919	perturbation-based
OmniPath	0.775573	perturbation-based
OmniPath	0.762598	perturbation-based
OmniPath	0.764377	perturbation-based
OmniPath	0.783667	perturbation-based
OmniPath	0.789604	perturbation-based
OmniPath	0.784344	perturbation-based
OmniPath	0.758157	perturbation-based
OmniPath	0.772313	perturbation-based
OmniPath	0.791383	perturbation-based
OmniPath	0.780754	perturbation-based
OmniPath	0.770912	perturbation-based
OmniPath	0.777148	perturbation-based
OmniPath	0.79058	perturbation-based
OmniPath	0.783604	perturbation-based
OmniPath	0.752157	perturbation-based
OmniPath	0.777494	perturbation-based
OmniPath	0.78225	perturbation-based
OmniPath	0.786376	perturbation-based
OmniPath	0.753858	perturbation-based
OmniPath	0.765086	perturbation-based
OmniPath	0.785084	perturbation-based
OmniPath	0.762739	perturbation-based
OmniPath	0.758472	perturbation-based
OmniPath	0.796548	perturbation-based
OmniPath	0.767306	perturbation-based
OmniPath	0.773951	perturbation-based
OmniPath	0.764928	perturbation-based
OmniPath	0.763275	perturbation-based
OmniPath	0.777699	perturbation-based
OmniPath	0.779163	perturbation-based
OmniPath	0.77529	perturbation-based
OmniPath	0.784014	perturbation-based
OmniPath	0.773888	perturbation-based
OmniPath	0.765999	perturbation-based
OmniPath	0.77214	perturbation-based
OmniPath	0.779715	perturbation-based
OmniPath	0.777573	perturbation-based
OmniPath	0.77392	perturbation-based
OmniPath	0.770503	perturbation-based
OmniPath	0.778156	perturbation-based
OmniPath	0.750472	perturbation-based
OmniPath	0.761936	perturbation-based
OmniPath	0.775447	perturbation-based
OmniPath	0.78488	perturbation-based
OmniPath	0.768046	perturbation-based
OmniPath	0.766314	perturbation-based
OmniPath	0.783336	perturbation-based
OmniPath	0.761605	perturbation-based
OmniPath	0.775053	perturbation-based
OmniPath	0.796516	perturbation-based
OmniPath	0.76296	perturbation-based
OmniPath	0.78214	perturbation-based
OmniPath	0.768077	perturbation-based
OmniPath	0.758802	perturbation-based
OmniPath	0.784549	perturbation-based
OmniPath	0.786139	perturbation-based
OmniPath	0.768267	perturbation-based
OmniPath	0.779589	perturbation-based
OmniPath	0.763558	perturbation-based
OmniPath	0.774014	perturbation-based
OmniPath	0.785005	perturbation-based
OmniPath	0.775321	perturbation-based
OmniPath	0.783321	perturbation-based
OmniPath	0.751197	perturbation-based
OmniPath	0.763637	perturbation-based
OmniPath	0.788864	perturbation-based
OmniPath	0.76181	perturbation-based
OmniPath	0.776864	perturbation-based
OmniPath	0.770015	perturbation-based
OmniPath	0.777195	perturbation-based
OmniPath	0.770754	perturbation-based
OmniPath	0.75918	perturbation-based
OmniPath	0.773085	perturbation-based
OmniPath	0.758188	perturbation-based
OmniPath	0.780218	perturbation-based
OmniPath	0.783588	perturbation-based
OmniPath	0.782108	perturbation-based
OmniPath	0.790218	perturbation-based
OmniPath	0.779824	perturbation-based
OmniPath	0.792076	perturbation-based
OmniPath	0.782281	perturbation-based
OmniPath	0.77055	perturbation-based
OmniPath	0.775037	perturbation-based
OmniPath	0.760645	perturbation-based
OmniPath	0.771258	perturbation-based
OmniPath	0.776801	perturbation-based
OmniPath	0.778801	perturbation-based
OmniPath	0.777951	perturbation-based
OmniPath	0.767605	perturbation-based
OmniPath	0.770266	perturbation-based
OmniPath	0.769999	perturbation-based
OmniPath	0.76203	perturbation-based
OmniPath	0.772786	perturbation-based
OmniPath	0.771432	perturbation-based
OmniPath	0.768817	perturbation-based
OmniPath	0.78036	perturbation-based
OmniPath	0.772754	perturbation-based
OmniPath	0.792753	perturbation-based
OmniPath	0.770282	perturbation-based
OmniPath	0.775872	perturbation-based
OmniPath	0.756913	perturbation-based
OmniPath	0.790564	perturbation-based
OmniPath	0.784942	perturbation-based
OmniPath	0.787257	perturbation-based
OmniPath	0.774046	perturbation-based
OmniPath	0.779588	perturbation-based
OmniPath	0.78984	perturbation-based
OmniPath	0.781116	perturbation-based
OmniPath	0.788407	perturbation-based
OmniPath	0.768565	perturbation-based
OmniPath	0.766046	perturbation-based
OmniPath	0.77414	perturbation-based
OmniPath	0.785809	perturbation-based
OmniPath	0.779526	perturbation-based
OmniPath	0.761621	perturbation-based
OmniPath	0.770865	perturbation-based
OmniPath	0.76444	perturbation-based
OmniPath	0.770628	perturbation-based
OmniPath	0.774093	perturbation-based
OmniPath	0.780502	perturbation-based
OmniPath	0.77836	perturbation-based
OmniPath	0.782691	perturbation-based
OmniPath	0.764818	perturbation-based
OmniPath	0.795713	perturbation-based
OmniPath	0.758125	perturbation-based
OmniPath	0.764944	perturbation-based
OmniPath	0.782943	perturbation-based
OmniPath	0.762566	perturbation-based
OmniPath	0.780596	perturbation-based
OmniPath	0.774109	perturbation-based
OmniPath	0.779447	perturbation-based
OmniPath	0.765448	perturbation-based
OmniPath	0.789273	perturbation-based
OmniPath	0.775605	perturbation-based
OmniPath	0.775337	perturbation-based
OmniPath	0.761904	perturbation-based
OmniPath	0.77814	perturbation-based
OmniPath	0.766802	perturbation-based
OmniPath	0.77381	perturbation-based
OmniPath	0.779778	perturbation-based
OmniPath	0.784439	perturbation-based
OmniPath	0.782533	perturbation-based
OmniPath	0.76581	perturbation-based
OmniPath	0.755779	perturbation-based
OmniPath	0.778486	perturbation-based
OmniPath	0.790722	perturbation-based
OmniPath	0.768015	perturbation-based
OmniPath	0.767038	perturbation-based
OmniPath	0.760314	perturbation-based
OmniPath	0.780108	perturbation-based
OmniPath	0.7794	perturbation-based
OmniPath	0.739182	perturbation-based
OmniPath	0.781289	perturbation-based
OmniPath	0.776959	perturbation-based
OmniPath	0.769542	perturbation-based
OmniPath	0.791572	perturbation-based
OmniPath	0.770392	perturbation-based
OmniPath	0.784029	perturbation-based
OmniPath	0.776014	perturbation-based
OmniPath	0.777211	perturbation-based
OmniPath	0.774676	perturbation-based
OmniPath	0.747386	perturbation-based
OmniPath	0.768628	perturbation-based
OmniPath	0.7754	perturbation-based
OmniPath	0.77488	perturbation-based
OmniPath	0.777935	perturbation-based
OmniPath	0.775384	perturbation-based
OmniPath	0.753496	perturbation-based
OmniPath	0.779809	perturbation-based
OmniPath	0.777589	perturbation-based
OmniPath	0.791226	perturbation-based
OmniPath	0.750016	perturbation-based
OmniPath	0.761196	perturbation-based
OmniPath	0.76814	perturbation-based
OmniPath	0.757936	perturbation-based
OmniPath	0.780691	perturbation-based
OmniPath	0.779116	perturbation-based
OmniPath	0.777337	perturbation-based
OmniPath	0.788139	perturbation-based
OmniPath	0.79658	perturbation-based
OmniPath	0.794312	perturbation-based
OmniPath	0.797084	perturbation-based
OmniPath	0.800327	perturbation-based
OmniPath	0.774313	perturbation-based
OmniPath	0.761353	perturbation-based
OmniPath	0.775778	perturbation-based
OmniPath	0.780943	perturbation-based
OmniPath	0.788674	perturbation-based
OmniPath	0.771369	perturbation-based
OmniPath	0.755448	perturbation-based
OmniPath	0.763385	perturbation-based
OmniPath	0.782659	perturbation-based
OmniPath	0.758015	perturbation-based
OmniPath	0.791226	perturbation-based
OmniPath	0.766062	perturbation-based
OmniPath	0.774896	perturbation-based
OmniPath	0.765605	perturbation-based
OmniPath	0.75992	perturbation-based
OmniPath	0.770675	perturbation-based
OmniPath	0.751559	perturbation-based
OmniPath	0.77551	perturbation-based
OmniPath	0.752535	perturbation-based
OmniPath	0.799698	perturbation-based
OmniPath	0.765936	perturbation-based
OmniPath	0.775022	perturbation-based
OmniPath	0.75992	perturbation-based
OmniPath	0.762361	perturbation-based
OmniPath	0.774754	perturbation-based
OmniPath	0.766692	perturbation-based
OmniPath	0.761842	perturbation-based
OmniPath	0.792013	perturbation-based
OmniPath	0.785872	perturbation-based
OmniPath	0.743953	perturbation-based
OmniPath	0.768786	perturbation-based
OmniPath	0.779273	perturbation-based
OmniPath	0.777038	perturbation-based
OmniPath	0.786486	perturbation-based
OmniPath	0.773526	perturbation-based
OmniPath	0.808862	perturbation-based
OmniPath	0.779085	perturbation-based
OmniPath	0.779053	perturbation-based
OmniPath	0.765054	perturbation-based
OmniPath	0.786407	perturbation-based
OmniPath	0.764503	perturbation-based
OmniPath	0.797997	perturbation-based
OmniPath	0.779589	perturbation-based
OmniPath	0.756771	perturbation-based
OmniPath	0.767353	perturbation-based
OmniPath	0.799619	perturbation-based
OmniPath	0.788532	perturbation-based
OmniPath	0.779778	perturbation-based
OmniPath	0.775069	perturbation-based
OmniPath	0.772975	perturbation-based
OmniPath	0.768361	perturbation-based
OmniPath	0.782108	perturbation-based
OmniPath	0.769731	perturbation-based
OmniPath	0.800752	perturbation-based
OmniPath	0.782879	perturbation-based
OmniPath	0.770014	perturbation-based
OmniPath	0.754409	perturbation-based
OmniPath	0.775825	perturbation-based
OmniPath	0.786186	perturbation-based
OmniPath	0.780738	perturbation-based
OmniPath	0.768345	perturbation-based
OmniPath	0.772487	perturbation-based
OmniPath	0.771951	perturbation-based
OmniPath	0.764251	perturbation-based
OmniPath	0.761731	perturbation-based
OmniPath	0.789383	perturbation-based
OmniPath	0.787509	perturbation-based
OmniPath	0.797855	perturbation-based
OmniPath	0.750378	perturbation-based
OmniPath	0.775353	perturbation-based
OmniPath	0.761275	perturbation-based
OmniPath	0.773101	perturbation-based
OmniPath	0.741008	perturbation-based
OmniPath	0.7714	perturbation-based
OmniPath	0.773164	perturbation-based
OmniPath	0.782596	perturbation-based
OmniPath	0.773416	perturbation-based
OmniPath	0.792312	perturbation-based
OmniPath	0.765873	perturbation-based
OmniPath	0.800123	perturbation-based
OmniPath	0.786738	perturbation-based
OmniPath	0.804721	perturbation-based
OmniPath	0.782833	perturbation-based
OmniPath	0.769243	perturbation-based
OmniPath	0.765637	perturbation-based
OmniPath	0.776975	perturbation-based
OmniPath	0.766519	perturbation-based
OmniPath	0.7948	perturbation-based
OmniPath	0.787163	perturbation-based
OmniPath	0.791651	perturbation-based
OmniPath	0.772377	perturbation-based
OmniPath	0.762991	perturbation-based
OmniPath	0.785147	perturbation-based
OmniPath	0.765778	perturbation-based
OmniPath	0.785321	perturbation-based
OmniPath	0.767494	perturbation-based
OmniPath	0.788753	perturbation-based
OmniPath	0.773873	perturbation-based
OmniPath	0.775415	perturbation-based
OmniPath	0.783762	perturbation-based
OmniPath	0.785415	perturbation-based
OmniPath	0.779195	perturbation-based
OmniPath	0.791225	perturbation-based
OmniPath	0.786281	perturbation-based
OmniPath	0.776534	perturbation-based
OmniPath	0.768219	perturbation-based
OmniPath	0.779053	perturbation-based
OmniPath	0.778155	perturbation-based
OmniPath	0.783195	perturbation-based
OmniPath	0.778171	perturbation-based
OmniPath	0.777116	perturbation-based
OmniPath	0.777305	perturbation-based
OmniPath	0.786076	perturbation-based
OmniPath	0.775258	perturbation-based
OmniPath	0.765731	perturbation-based
OmniPath	0.771778	perturbation-based
OmniPath	0.762267	perturbation-based
OmniPath	0.785525	perturbation-based
OmniPath	0.764377	perturbation-based
OmniPath	0.778329	perturbation-based
OmniPath	0.769133	perturbation-based
OmniPath	0.784155	perturbation-based
OmniPath	0.771873	perturbation-based
OmniPath	0.765999	perturbation-based
OmniPath	0.774471	perturbation-based
OmniPath	0.774817	perturbation-based
OmniPath	0.77836	perturbation-based
OmniPath	0.776329	perturbation-based
OmniPath	0.76085	perturbation-based
OmniPath	0.791682	perturbation-based
OmniPath	0.792108	perturbation-based
OmniPath	0.770345	perturbation-based
OmniPath	0.76814	perturbation-based
OmniPath	0.776172	perturbation-based
OmniPath	0.776109	perturbation-based
OmniPath	0.771558	perturbation-based
OmniPath	0.767463	perturbation-based
OmniPath	0.764471	perturbation-based
OmniPath	0.771636	perturbation-based
OmniPath	0.772203	perturbation-based
OmniPath	0.775478	perturbation-based
OmniPath	0.766109	perturbation-based
OmniPath	0.765637	perturbation-based
OmniPath	0.769983	perturbation-based
OmniPath	0.745874	perturbation-based
OmniPath	0.770928	perturbation-based
OmniPath	0.77562	perturbation-based
OmniPath	0.767432	perturbation-based
OmniPath	0.784171	perturbation-based
OmniPath	0.757401	perturbation-based
OmniPath	0.774534	perturbation-based
OmniPath	0.790958	perturbation-based
OmniPath	0.778061	perturbation-based
OmniPath	0.79406	perturbation-based
OmniPath	0.779179	perturbation-based
OmniPath	0.772613	perturbation-based
OmniPath	0.771558	perturbation-based
OmniPath	0.772471	perturbation-based
OmniPath	0.767983	perturbation-based
OmniPath	0.767967	perturbation-based
OmniPath	0.775667	perturbation-based
OmniPath	0.782974	perturbation-based
OmniPath	0.788611	perturbation-based
OmniPath	0.773604	perturbation-based
OmniPath	0.777557	perturbation-based
OmniPath	0.782203	perturbation-based
OmniPath	0.783494	perturbation-based
OmniPath	0.77518	perturbation-based
OmniPath	0.763401	perturbation-based
OmniPath	0.782171	perturbation-based
OmniPath	0.792201	perturbation-based
OmniPath	0.769463	perturbation-based
OmniPath	0.791131	perturbation-based
OmniPath	0.797131	perturbation-based
OmniPath	0.768676	perturbation-based
OmniPath	0.77203	perturbation-based
OmniPath	0.759117	perturbation-based
OmniPath	0.770187	perturbation-based
OmniPath	0.786611	perturbation-based
OmniPath	0.775998	perturbation-based
OmniPath	0.793304	perturbation-based
OmniPath	0.759023	perturbation-based
OmniPath	0.773872	perturbation-based
OmniPath	0.768046	perturbation-based
OmniPath	0.785824	perturbation-based
OmniPath	0.774802	perturbation-based
OmniPath	0.762771	perturbation-based
OmniPath	0.797335	perturbation-based
OmniPath	0.793052	perturbation-based
OmniPath	0.786438	perturbation-based
OmniPath	0.787179	perturbation-based
OmniPath	0.784564	perturbation-based
OmniPath	0.78647	perturbation-based
OmniPath	0.79584	perturbation-based
OmniPath	0.792737	perturbation-based
OmniPath	0.759023	perturbation-based
OmniPath	0.767668	perturbation-based
OmniPath	0.776077	perturbation-based
OmniPath	0.787951	perturbation-based
OmniPath	0.768015	perturbation-based
OmniPath	0.774439	perturbation-based
OmniPath	0.777337	perturbation-based
OmniPath	0.767322	perturbation-based
OmniPath	0.769526	perturbation-based
OmniPath	0.78225	perturbation-based
OmniPath	0.793367	perturbation-based
OmniPath	0.799965	perturbation-based
OmniPath	0.758865	perturbation-based
OmniPath	0.771983	perturbation-based
OmniPath	0.778738	perturbation-based
OmniPath	0.773495	perturbation-based
OmniPath	0.76918	perturbation-based
OmniPath	0.797493	perturbation-based
OmniPath	0.767432	perturbation-based
OmniPath	0.774613	perturbation-based
OmniPath	0.774991	perturbation-based
OmniPath	0.787242	perturbation-based
OmniPath	0.75148	perturbation-based
OmniPath	0.780187	perturbation-based
OmniPath	0.776581	perturbation-based
OmniPath	0.793273	perturbation-based
OmniPath	0.751165	perturbation-based
OmniPath	0.77277	perturbation-based
OmniPath	0.798831	perturbation-based
OmniPath	0.796485	perturbation-based
OmniPath	0.789793	perturbation-based
OmniPath	0.795194	perturbation-based
OmniPath	0.7694	perturbation-based
OmniPath	0.767117	perturbation-based
OmniPath	0.764786	perturbation-based
OmniPath	0.761967	perturbation-based
OmniPath	0.773983	perturbation-based
OmniPath	0.77877	perturbation-based
OmniPath	0.791336	perturbation-based
OmniPath	0.784832	perturbation-based
OmniPath	0.790328	perturbation-based
OmniPath	0.783006	perturbation-based
OmniPath	0.765464	perturbation-based
OmniPath	0.776974	perturbation-based
OmniPath	0.758582	perturbation-based
OmniPath	0.779069	perturbation-based
OmniPath	0.790234	perturbation-based
OmniPath	0.771463	perturbation-based
OmniPath	0.776219	perturbation-based
OmniPath	0.755779	perturbation-based
OmniPath	0.771857	perturbation-based
OmniPath	0.767353	perturbation-based
OmniPath	0.761369	perturbation-based
OmniPath	0.786864	perturbation-based
OmniPath	0.771747	perturbation-based
OmniPath	0.791792	perturbation-based
OmniPath	0.775935	perturbation-based
OmniPath	0.795178	perturbation-based
OmniPath	0.780297	perturbation-based
OmniPath	0.748472	perturbation-based
OmniPath	0.779258	perturbation-based
OmniPath	0.791068	perturbation-based
OmniPath	0.76803	perturbation-based
OmniPath	0.782549	perturbation-based
OmniPath	0.779116	perturbation-based
OmniPath	0.769448	perturbation-based
OmniPath	0.775069	perturbation-based
OmniPath	0.764456	perturbation-based
OmniPath	0.759621	perturbation-based
OmniPath	0.775321	perturbation-based
OmniPath	0.786407	perturbation-based
OmniPath	0.774077	perturbation-based
OmniPath	0.757212	perturbation-based
OmniPath	0.787588	perturbation-based
OmniPath	0.786092	perturbation-based
OmniPath	0.755874	perturbation-based
OmniPath	0.770408	perturbation-based
OmniPath	0.773085	perturbation-based
OmniPath	0.792974	perturbation-based
OmniPath	0.777809	perturbation-based
OmniPath	0.768455	perturbation-based
OmniPath	0.750803	perturbation-based
OmniPath	0.777384	perturbation-based
OmniPath	0.772424	perturbation-based
OmniPath	0.784407	perturbation-based
OmniPath	0.784927	perturbation-based
OmniPath	0.765007	perturbation-based
OmniPath	0.773274	perturbation-based
OmniPath	0.787604	perturbation-based
OmniPath	0.753905	perturbation-based
OmniPath	0.7717	perturbation-based
OmniPath	0.778754	perturbation-based
OmniPath	0.771542	perturbation-based
OmniPath	0.771463	perturbation-based
OmniPath	0.7908	perturbation-based
OmniPath	0.790643	perturbation-based
OmniPath	0.773384	perturbation-based
OmniPath	0.779541	perturbation-based
OmniPath	0.790249	perturbation-based
OmniPath	0.786092	perturbation-based
OmniPath	0.769495	perturbation-based
OmniPath	0.804343	perturbation-based
OmniPath	0.791966	perturbation-based
OmniPath	0.745984	perturbation-based
OmniPath	0.793918	perturbation-based
OmniPath	0.782329	perturbation-based
OmniPath	0.776486	perturbation-based
OmniPath	0.776093	perturbation-based
OmniPath	0.766896	perturbation-based
OmniPath	0.784171	perturbation-based
OmniPath	0.76181	perturbation-based
OmniPath	0.781321	perturbation-based
OmniPath	0.758015	perturbation-based
OmniPath	0.791084	perturbation-based
OmniPath	0.770944	perturbation-based
OmniPath	0.782879	perturbation-based
OmniPath	0.778848	perturbation-based
OmniPath	0.77677	perturbation-based
OmniPath	0.751102	perturbation-based
OmniPath	0.762408	perturbation-based
OmniPath	0.74263	perturbation-based
OmniPath	0.76277	perturbation-based
OmniPath	0.779353	perturbation-based
OmniPath	0.787179	perturbation-based
OmniPath	0.785037	perturbation-based
OmniPath	0.786029	perturbation-based
OmniPath	0.771447	perturbation-based
OmniPath	0.7791	perturbation-based
OmniPath	0.780171	perturbation-based
OmniPath	0.773085	perturbation-based
OmniPath	0.7774	perturbation-based
OmniPath	0.777321	perturbation-based
OmniPath	0.767699	perturbation-based
OmniPath	0.7754	perturbation-based
OmniPath	0.794753	perturbation-based
OmniPath	0.781337	perturbation-based
OmniPath	0.758881	perturbation-based
OmniPath	0.782014	perturbation-based
OmniPath	0.773857	perturbation-based
OmniPath	0.779446	perturbation-based
OmniPath	0.772802	perturbation-based
OmniPath	0.768345	perturbation-based
OmniPath	0.750362	perturbation-based
OmniPath	0.780927	perturbation-based
OmniPath	0.784313	perturbation-based
OmniPath	0.787809	perturbation-based
OmniPath	0.793572	perturbation-based
OmniPath	0.78077	perturbation-based
OmniPath	0.785116	perturbation-based
OmniPath	0.77066	perturbation-based
OmniPath	0.781431	perturbation-based
OmniPath	0.774187	perturbation-based
OmniPath	0.772676	perturbation-based
OmniPath	0.766692	perturbation-based
OmniPath	0.781809	perturbation-based
OmniPath	0.758393	perturbation-based
OmniPath	0.76655	perturbation-based
OmniPath	0.782202	perturbation-based
OmniPath	0.775132	perturbation-based
OmniPath	0.793414	perturbation-based
OmniPath	0.776219	perturbation-based
OmniPath	0.796375	perturbation-based
OmniPath	0.781132	perturbation-based
OmniPath	0.771384	perturbation-based
OmniPath	0.787053	perturbation-based
OmniPath	0.770675	perturbation-based
OmniPath	0.760645	perturbation-based
OmniPath	0.799178	perturbation-based
OmniPath	0.767022	perturbation-based
PhosphoSitePlus	0.758137	perturbation-based
PhosphoSitePlus	0.775308	perturbation-based
PhosphoSitePlus	0.780182	perturbation-based
PhosphoSitePlus	0.799323	perturbation-based
PhosphoSitePlus	0.788515	perturbation-based
PhosphoSitePlus	0.776521	perturbation-based
PhosphoSitePlus	0.790434	perturbation-based
PhosphoSitePlus	0.767001	perturbation-based
PhosphoSitePlus	0.815308	perturbation-based
PhosphoSitePlus	0.797379	perturbation-based
PhosphoSitePlus	0.775713	perturbation-based
PhosphoSitePlus	0.804171	perturbation-based
PhosphoSitePlus	0.798641	perturbation-based
PhosphoSitePlus	0.800611	perturbation-based
PhosphoSitePlus	0.757254	perturbation-based
PhosphoSitePlus	0.768339	perturbation-based
PhosphoSitePlus	0.77041	perturbation-based
PhosphoSitePlus	0.764299	perturbation-based
PhosphoSitePlus	0.757329	perturbation-based
PhosphoSitePlus	0.763112	perturbation-based
PhosphoSitePlus	0.799071	perturbation-based
PhosphoSitePlus	0.789298	perturbation-based
PhosphoSitePlus	0.747885	perturbation-based
PhosphoSitePlus	0.816949	perturbation-based
PhosphoSitePlus	0.786167	perturbation-based
PhosphoSitePlus	0.789727	perturbation-based
PhosphoSitePlus	0.809474	perturbation-based
PhosphoSitePlus	0.791217	perturbation-based
PhosphoSitePlus	0.789071	perturbation-based
PhosphoSitePlus	0.750309	perturbation-based
PhosphoSitePlus	0.784525	perturbation-based
PhosphoSitePlus	0.773288	perturbation-based
PhosphoSitePlus	0.768869	perturbation-based
PhosphoSitePlus	0.774299	perturbation-based
PhosphoSitePlus	0.776849	perturbation-based
PhosphoSitePlus	0.786723	perturbation-based
PhosphoSitePlus	0.782253	perturbation-based
PhosphoSitePlus	0.797858	perturbation-based
PhosphoSitePlus	0.793363	perturbation-based
PhosphoSitePlus	0.768112	perturbation-based
PhosphoSitePlus	0.791242	perturbation-based
PhosphoSitePlus	0.767026	perturbation-based
PhosphoSitePlus	0.782556	perturbation-based
PhosphoSitePlus	0.782834	perturbation-based
PhosphoSitePlus	0.773491	perturbation-based
PhosphoSitePlus	0.76647	perturbation-based
PhosphoSitePlus	0.787126	perturbation-based
PhosphoSitePlus	0.797959	perturbation-based
PhosphoSitePlus	0.77142	perturbation-based
PhosphoSitePlus	0.794778	perturbation-based
PhosphoSitePlus	0.783869	perturbation-based
PhosphoSitePlus	0.811267	perturbation-based
PhosphoSitePlus	0.780233	perturbation-based
PhosphoSitePlus	0.77339	perturbation-based
PhosphoSitePlus	0.788844	perturbation-based
PhosphoSitePlus	0.778743	perturbation-based
PhosphoSitePlus	0.778011	perturbation-based
PhosphoSitePlus	0.783566	perturbation-based
PhosphoSitePlus	0.773364	perturbation-based
PhosphoSitePlus	0.79248	perturbation-based
PhosphoSitePlus	0.767051	perturbation-based
PhosphoSitePlus	0.776041	perturbation-based
PhosphoSitePlus	0.788717	perturbation-based
PhosphoSitePlus	0.804374	perturbation-based
PhosphoSitePlus	0.775258	perturbation-based
PhosphoSitePlus	0.792732	perturbation-based
PhosphoSitePlus	0.787101	perturbation-based
PhosphoSitePlus	0.792732	perturbation-based
PhosphoSitePlus	0.770006	perturbation-based
PhosphoSitePlus	0.771218	perturbation-based
PhosphoSitePlus	0.770132	perturbation-based
PhosphoSitePlus	0.79695	perturbation-based
PhosphoSitePlus	0.802454	perturbation-based
PhosphoSitePlus	0.787632	perturbation-based
PhosphoSitePlus	0.776748	perturbation-based
PhosphoSitePlus	0.77599	perturbation-based
PhosphoSitePlus	0.770157	perturbation-based
PhosphoSitePlus	0.76892	perturbation-based
PhosphoSitePlus	0.787151	perturbation-based
PhosphoSitePlus	0.786975	perturbation-based
PhosphoSitePlus	0.79301	perturbation-based
PhosphoSitePlus	0.76647	perturbation-based
PhosphoSitePlus	0.769425	perturbation-based
PhosphoSitePlus	0.78551	perturbation-based
PhosphoSitePlus	0.780384	perturbation-based
PhosphoSitePlus	0.781975	perturbation-based
PhosphoSitePlus	0.768339	perturbation-based
PhosphoSitePlus	0.774551	perturbation-based
PhosphoSitePlus	0.785308	perturbation-based
PhosphoSitePlus	0.775889	perturbation-based
PhosphoSitePlus	0.794424	perturbation-based
PhosphoSitePlus	0.799374	perturbation-based
PhosphoSitePlus	0.776723	perturbation-based
PhosphoSitePlus	0.78546	perturbation-based
PhosphoSitePlus	0.772657	perturbation-based
PhosphoSitePlus	0.776824	perturbation-based
PhosphoSitePlus	0.776041	perturbation-based
PhosphoSitePlus	0.782354	perturbation-based
PhosphoSitePlus	0.776192	perturbation-based
PhosphoSitePlus	0.781394	perturbation-based
PhosphoSitePlus	0.759198	perturbation-based
PhosphoSitePlus	0.799146	perturbation-based
PhosphoSitePlus	0.766218	perturbation-based
PhosphoSitePlus	0.785763	perturbation-based
PhosphoSitePlus	0.757784	perturbation-based
PhosphoSitePlus	0.761243	perturbation-based
PhosphoSitePlus	0.786217	perturbation-based
PhosphoSitePlus	0.774702	perturbation-based
PhosphoSitePlus	0.79498	perturbation-based
PhosphoSitePlus	0.808742	perturbation-based
PhosphoSitePlus	0.7795	perturbation-based
PhosphoSitePlus	0.768465	perturbation-based
PhosphoSitePlus	0.771268	perturbation-based
PhosphoSitePlus	0.794677	perturbation-based
PhosphoSitePlus	0.782	perturbation-based
PhosphoSitePlus	0.784828	perturbation-based
PhosphoSitePlus	0.793894	perturbation-based
PhosphoSitePlus	0.76897	perturbation-based
PhosphoSitePlus	0.79801	perturbation-based
PhosphoSitePlus	0.783516	perturbation-based
PhosphoSitePlus	0.767531	perturbation-based
PhosphoSitePlus	0.795359	perturbation-based
PhosphoSitePlus	0.799727	perturbation-based
PhosphoSitePlus	0.757304	perturbation-based
PhosphoSitePlus	0.79051	perturbation-based
PhosphoSitePlus	0.767607	perturbation-based
PhosphoSitePlus	0.772758	perturbation-based
PhosphoSitePlus	0.778743	perturbation-based
PhosphoSitePlus	0.78599	perturbation-based
PhosphoSitePlus	0.79248	perturbation-based
PhosphoSitePlus	0.78296	perturbation-based
PhosphoSitePlus	0.78248	perturbation-based
PhosphoSitePlus	0.791192	perturbation-based
PhosphoSitePlus	0.785056	perturbation-based
PhosphoSitePlus	0.777203	perturbation-based
PhosphoSitePlus	0.78498	perturbation-based
PhosphoSitePlus	0.786874	perturbation-based
PhosphoSitePlus	0.792051	perturbation-based
PhosphoSitePlus	0.789122	perturbation-based
PhosphoSitePlus	0.809727	perturbation-based
PhosphoSitePlus	0.780763	perturbation-based
PhosphoSitePlus	0.781091	perturbation-based
PhosphoSitePlus	0.786394	perturbation-based
PhosphoSitePlus	0.773011	perturbation-based
PhosphoSitePlus	0.805232	perturbation-based
PhosphoSitePlus	0.797076	perturbation-based
PhosphoSitePlus	0.781622	perturbation-based
PhosphoSitePlus	0.773364	perturbation-based
PhosphoSitePlus	0.790359	perturbation-based
PhosphoSitePlus	0.775612	perturbation-based
PhosphoSitePlus	0.768213	perturbation-based
PhosphoSitePlus	0.756824	perturbation-based
PhosphoSitePlus	0.780889	perturbation-based
PhosphoSitePlus	0.776369	perturbation-based
PhosphoSitePlus	0.800156	perturbation-based
PhosphoSitePlus	0.794904	perturbation-based
PhosphoSitePlus	0.783692	perturbation-based
PhosphoSitePlus	0.773288	perturbation-based
PhosphoSitePlus	0.764905	perturbation-based
PhosphoSitePlus	0.783617	perturbation-based
PhosphoSitePlus	0.77993	perturbation-based
PhosphoSitePlus	0.768895	perturbation-based
PhosphoSitePlus	0.767632	perturbation-based
PhosphoSitePlus	0.80657	perturbation-based
PhosphoSitePlus	0.780056	perturbation-based
PhosphoSitePlus	0.789955	perturbation-based
PhosphoSitePlus	0.78551	perturbation-based
PhosphoSitePlus	0.779526	perturbation-based
PhosphoSitePlus	0.788919	perturbation-based
PhosphoSitePlus	0.766244	perturbation-based
PhosphoSitePlus	0.776319	perturbation-based
PhosphoSitePlus	0.773945	perturbation-based
PhosphoSitePlus	0.764552	perturbation-based
PhosphoSitePlus	0.781394	perturbation-based
PhosphoSitePlus	0.790409	perturbation-based
PhosphoSitePlus	0.808995	perturbation-based
PhosphoSitePlus	0.794626	perturbation-based
PhosphoSitePlus	0.802808	perturbation-based
PhosphoSitePlus	0.794854	perturbation-based
PhosphoSitePlus	0.789424	perturbation-based
PhosphoSitePlus	0.788894	perturbation-based
PhosphoSitePlus	0.777809	perturbation-based
PhosphoSitePlus	0.793035	perturbation-based
PhosphoSitePlus	0.772632	perturbation-based
PhosphoSitePlus	0.788616	perturbation-based
PhosphoSitePlus	0.783591	perturbation-based
PhosphoSitePlus	0.764778	perturbation-based
PhosphoSitePlus	0.76185	perturbation-based
PhosphoSitePlus	0.795535	perturbation-based
PhosphoSitePlus	0.787202	perturbation-based
PhosphoSitePlus	0.749527	perturbation-based
PhosphoSitePlus	0.785081	perturbation-based
PhosphoSitePlus	0.775157	perturbation-based
PhosphoSitePlus	0.777783	perturbation-based
PhosphoSitePlus	0.769753	perturbation-based
PhosphoSitePlus	0.790434	perturbation-based
PhosphoSitePlus	0.777707	perturbation-based
PhosphoSitePlus	0.775435	perturbation-based
PhosphoSitePlus	0.788515	perturbation-based
PhosphoSitePlus	0.770965	perturbation-based
PhosphoSitePlus	0.78604	perturbation-based
PhosphoSitePlus	0.77589	perturbation-based
PhosphoSitePlus	0.785662	perturbation-based
PhosphoSitePlus	0.780334	perturbation-based
PhosphoSitePlus	0.781672	perturbation-based
PhosphoSitePlus	0.783743	perturbation-based
PhosphoSitePlus	0.777733	perturbation-based
PhosphoSitePlus	0.768693	perturbation-based
PhosphoSitePlus	0.769299	perturbation-based
PhosphoSitePlus	0.77796	perturbation-based
PhosphoSitePlus	0.800662	perturbation-based
PhosphoSitePlus	0.774172	perturbation-based
PhosphoSitePlus	0.78195	perturbation-based
PhosphoSitePlus	0.775157	perturbation-based
PhosphoSitePlus	0.787278	perturbation-based
PhosphoSitePlus	0.78647	perturbation-based
PhosphoSitePlus	0.779576	perturbation-based
PhosphoSitePlus	0.766673	perturbation-based
PhosphoSitePlus	0.795788	perturbation-based
PhosphoSitePlus	0.795788	perturbation-based
PhosphoSitePlus	0.789652	perturbation-based
PhosphoSitePlus	0.778238	perturbation-based
PhosphoSitePlus	0.796217	perturbation-based
PhosphoSitePlus	0.769324	perturbation-based
PhosphoSitePlus	0.776975	perturbation-based
PhosphoSitePlus	0.759955	perturbation-based
PhosphoSitePlus	0.790915	perturbation-based
PhosphoSitePlus	0.797278	perturbation-based
PhosphoSitePlus	0.793086	perturbation-based
PhosphoSitePlus	0.771773	perturbation-based
PhosphoSitePlus	0.790233	perturbation-based
PhosphoSitePlus	0.786495	perturbation-based
PhosphoSitePlus	0.770562	perturbation-based
PhosphoSitePlus	0.782051	perturbation-based
PhosphoSitePlus	0.777278	perturbation-based
PhosphoSitePlus	0.79753	perturbation-based
PhosphoSitePlus	0.784046	perturbation-based
PhosphoSitePlus	0.781319	perturbation-based
PhosphoSitePlus	0.77089	perturbation-based
PhosphoSitePlus	0.786116	perturbation-based
PhosphoSitePlus	0.781369	perturbation-based
PhosphoSitePlus	0.768415	perturbation-based
PhosphoSitePlus	0.793742	perturbation-based
PhosphoSitePlus	0.786167	perturbation-based
PhosphoSitePlus	0.774829	perturbation-based
PhosphoSitePlus	0.756673	perturbation-based
PhosphoSitePlus	0.793818	perturbation-based
PhosphoSitePlus	0.780535	perturbation-based
PhosphoSitePlus	0.782935	perturbation-based
PhosphoSitePlus	0.772051	perturbation-based
PhosphoSitePlus	0.800409	perturbation-based
PhosphoSitePlus	0.790384	perturbation-based
PhosphoSitePlus	0.778314	perturbation-based
PhosphoSitePlus	0.7795	perturbation-based
PhosphoSitePlus	0.777682	perturbation-based
PhosphoSitePlus	0.782884	perturbation-based
PhosphoSitePlus	0.786369	perturbation-based
PhosphoSitePlus	0.812151	perturbation-based
PhosphoSitePlus	0.768617	perturbation-based
PhosphoSitePlus	0.779046	perturbation-based
PhosphoSitePlus	0.774223	perturbation-based
PhosphoSitePlus	0.797479	perturbation-based
PhosphoSitePlus	0.795889	perturbation-based
PhosphoSitePlus	0.77647	perturbation-based
PhosphoSitePlus	0.782	perturbation-based
PhosphoSitePlus	0.79397	perturbation-based
PhosphoSitePlus	0.769501	perturbation-based
PhosphoSitePlus	0.761546	perturbation-based
PhosphoSitePlus	0.790132	perturbation-based
PhosphoSitePlus	0.766445	perturbation-based
PhosphoSitePlus	0.783667	perturbation-based
PhosphoSitePlus	0.787732	perturbation-based
PhosphoSitePlus	0.77801	perturbation-based
PhosphoSitePlus	0.767683	perturbation-based
PhosphoSitePlus	0.796924	perturbation-based
PhosphoSitePlus	0.755031	perturbation-based
PhosphoSitePlus	0.77243	perturbation-based
PhosphoSitePlus	0.785359	perturbation-based
PhosphoSitePlus	0.796596	perturbation-based
PhosphoSitePlus	0.785535	perturbation-based
PhosphoSitePlus	0.785258	perturbation-based
PhosphoSitePlus	0.770738	perturbation-based
PhosphoSitePlus	0.780612	perturbation-based
PhosphoSitePlus	0.774071	perturbation-based
PhosphoSitePlus	0.778187	perturbation-based
PhosphoSitePlus	0.781066	perturbation-based
PhosphoSitePlus	0.772758	perturbation-based
PhosphoSitePlus	0.766874	perturbation-based
PhosphoSitePlus	0.801773	perturbation-based
PhosphoSitePlus	0.760082	perturbation-based
PhosphoSitePlus	0.771016	perturbation-based
PhosphoSitePlus	0.782935	perturbation-based
PhosphoSitePlus	0.778516	perturbation-based
PhosphoSitePlus	0.790914	perturbation-based
PhosphoSitePlus	0.778692	perturbation-based
PhosphoSitePlus	0.784121	perturbation-based
PhosphoSitePlus	0.782708	perturbation-based
PhosphoSitePlus	0.776218	perturbation-based
PhosphoSitePlus	0.755461	perturbation-based
PhosphoSitePlus	0.796268	perturbation-based
PhosphoSitePlus	0.775713	perturbation-based
PhosphoSitePlus	0.76695	perturbation-based
PhosphoSitePlus	0.792556	perturbation-based
PhosphoSitePlus	0.779299	perturbation-based
PhosphoSitePlus	0.755006	perturbation-based
PhosphoSitePlus	0.798692	perturbation-based
PhosphoSitePlus	0.790056	perturbation-based
PhosphoSitePlus	0.773592	perturbation-based
PhosphoSitePlus	0.786521	perturbation-based
PhosphoSitePlus	0.770107	perturbation-based
PhosphoSitePlus	0.786369	perturbation-based
PhosphoSitePlus	0.771521	perturbation-based
PhosphoSitePlus	0.777354	perturbation-based
PhosphoSitePlus	0.786041	perturbation-based
PhosphoSitePlus	0.790687	perturbation-based
PhosphoSitePlus	0.775561	perturbation-based
PhosphoSitePlus	0.762153	perturbation-based
PhosphoSitePlus	0.800283	perturbation-based
PhosphoSitePlus	0.791647	perturbation-based
PhosphoSitePlus	0.783238	perturbation-based
PhosphoSitePlus	0.791748	perturbation-based
PhosphoSitePlus	0.792404	perturbation-based
PhosphoSitePlus	0.779627	perturbation-based
PhosphoSitePlus	0.785056	perturbation-based
PhosphoSitePlus	0.766925	perturbation-based
PhosphoSitePlus	0.769627	perturbation-based
PhosphoSitePlus	0.784449	perturbation-based
PhosphoSitePlus	0.792303	perturbation-based
PhosphoSitePlus	0.797429	perturbation-based
PhosphoSitePlus	0.779097	perturbation-based
PhosphoSitePlus	0.777253	perturbation-based
PhosphoSitePlus	0.791924	perturbation-based
PhosphoSitePlus	0.791975	perturbation-based
PhosphoSitePlus	0.795535	perturbation-based
PhosphoSitePlus	0.79296	perturbation-based
PhosphoSitePlus	0.755511	perturbation-based
PhosphoSitePlus	0.793515	perturbation-based
PhosphoSitePlus	0.773692	perturbation-based
PhosphoSitePlus	0.789475	perturbation-based
PhosphoSitePlus	0.78652	perturbation-based
PhosphoSitePlus	0.791773	perturbation-based
PhosphoSitePlus	0.778894	perturbation-based
PhosphoSitePlus	0.793717	perturbation-based
PhosphoSitePlus	0.770056	perturbation-based
PhosphoSitePlus	0.777884	perturbation-based
PhosphoSitePlus	0.779147	perturbation-based
PhosphoSitePlus	0.771571	perturbation-based
PhosphoSitePlus	0.773213	perturbation-based
PhosphoSitePlus	0.761067	perturbation-based
PhosphoSitePlus	0.779829	perturbation-based
PhosphoSitePlus	0.786975	perturbation-based
PhosphoSitePlus	0.775536	perturbation-based
PhosphoSitePlus	0.783263	perturbation-based
PhosphoSitePlus	0.761294	perturbation-based
PhosphoSitePlus	0.77142	perturbation-based
PhosphoSitePlus	0.802606	perturbation-based
PhosphoSitePlus	0.759577	perturbation-based
PhosphoSitePlus	0.772077	perturbation-based
PhosphoSitePlus	0.768364	perturbation-based
PhosphoSitePlus	0.777657	perturbation-based
PhosphoSitePlus	0.760587	perturbation-based
PhosphoSitePlus	0.772935	perturbation-based
PhosphoSitePlus	0.804071	perturbation-based
PhosphoSitePlus	0.773263	perturbation-based
PhosphoSitePlus	0.774122	perturbation-based
PhosphoSitePlus	0.813212	perturbation-based
PhosphoSitePlus	0.780839	perturbation-based
PhosphoSitePlus	0.782733	perturbation-based
PhosphoSitePlus	0.776546	perturbation-based
PhosphoSitePlus	0.788162	perturbation-based
PhosphoSitePlus	0.7945	perturbation-based
PhosphoSitePlus	0.784829	perturbation-based
PhosphoSitePlus	0.76233	perturbation-based
PhosphoSitePlus	0.799273	perturbation-based
PhosphoSitePlus	0.817227	perturbation-based
PhosphoSitePlus	0.759248	perturbation-based
PhosphoSitePlus	0.773591	perturbation-based
PhosphoSitePlus	0.766268	perturbation-based
PhosphoSitePlus	0.775309	perturbation-based
PhosphoSitePlus	0.801772	perturbation-based
PhosphoSitePlus	0.767354	perturbation-based
PhosphoSitePlus	0.796748	perturbation-based
PhosphoSitePlus	0.792177	perturbation-based
PhosphoSitePlus	0.743163	perturbation-based
PhosphoSitePlus	0.794727	perturbation-based
PhosphoSitePlus	0.804879	perturbation-based
PhosphoSitePlus	0.799601	perturbation-based
PhosphoSitePlus	0.793768	perturbation-based
PhosphoSitePlus	0.778389	perturbation-based
PhosphoSitePlus	0.772657	perturbation-based
PhosphoSitePlus	0.784046	perturbation-based
PhosphoSitePlus	0.791369	perturbation-based
PhosphoSitePlus	0.765132	perturbation-based
PhosphoSitePlus	0.795005	perturbation-based
PhosphoSitePlus	0.772203	perturbation-based
PhosphoSitePlus	0.77695	perturbation-based
PhosphoSitePlus	0.778692	perturbation-based
PhosphoSitePlus	0.78349	perturbation-based
PhosphoSitePlus	0.753314	perturbation-based
PhosphoSitePlus	0.781369	perturbation-based
PhosphoSitePlus	0.787151	perturbation-based
PhosphoSitePlus	0.780308	perturbation-based
PhosphoSitePlus	0.798439	perturbation-based
PhosphoSitePlus	0.759173	perturbation-based
PhosphoSitePlus	0.778819	perturbation-based
PhosphoSitePlus	0.799424	perturbation-based
PhosphoSitePlus	0.776697	perturbation-based
PhosphoSitePlus	0.773592	perturbation-based
PhosphoSitePlus	0.787278	perturbation-based
PhosphoSitePlus	0.756168	perturbation-based
PhosphoSitePlus	0.801065	perturbation-based
PhosphoSitePlus	0.784829	perturbation-based
PhosphoSitePlus	0.778389	perturbation-based
PhosphoSitePlus	0.787657	perturbation-based
PhosphoSitePlus	0.789197	perturbation-based
PhosphoSitePlus	0.781015	perturbation-based
PhosphoSitePlus	0.751597	perturbation-based
PhosphoSitePlus	0.777026	perturbation-based
PhosphoSitePlus	0.793111	perturbation-based
PhosphoSitePlus	0.787227	perturbation-based
PhosphoSitePlus	0.780258	perturbation-based
PhosphoSitePlus	0.759602	perturbation-based
PhosphoSitePlus	0.781798	perturbation-based
PhosphoSitePlus	0.795384	perturbation-based
PhosphoSitePlus	0.76993	perturbation-based
PhosphoSitePlus	0.795056	perturbation-based
PhosphoSitePlus	0.76493	perturbation-based
PhosphoSitePlus	0.805661	perturbation-based
PhosphoSitePlus	0.793793	perturbation-based
PhosphoSitePlus	0.779046	perturbation-based
PhosphoSitePlus	0.786445	perturbation-based
PhosphoSitePlus	0.788869	perturbation-based
PhosphoSitePlus	0.785435	perturbation-based
PhosphoSitePlus	0.775308	perturbation-based
PhosphoSitePlus	0.784652	perturbation-based
PhosphoSitePlus	0.777758	perturbation-based
PhosphoSitePlus	0.797934	perturbation-based
PhosphoSitePlus	0.773642	perturbation-based
PhosphoSitePlus	0.800257	perturbation-based
PhosphoSitePlus	0.781546	perturbation-based
PhosphoSitePlus	0.805586	perturbation-based
PhosphoSitePlus	0.775485	perturbation-based
PhosphoSitePlus	0.785712	perturbation-based
PhosphoSitePlus	0.765182	perturbation-based
PhosphoSitePlus	0.77046	perturbation-based
PhosphoSitePlus	0.773465	perturbation-based
PhosphoSitePlus	0.767556	perturbation-based
PhosphoSitePlus	0.771849	perturbation-based
PhosphoSitePlus	0.77243	perturbation-based
PhosphoSitePlus	0.799197	perturbation-based
PhosphoSitePlus	0.793238	perturbation-based
PhosphoSitePlus	0.778364	perturbation-based
PhosphoSitePlus	0.79104	perturbation-based
PhosphoSitePlus	0.759905	perturbation-based
PhosphoSitePlus	0.798262	perturbation-based
PhosphoSitePlus	0.787227	perturbation-based
PhosphoSitePlus	0.764324	perturbation-based
PhosphoSitePlus	0.781495	perturbation-based
PhosphoSitePlus	0.776596	perturbation-based
PhosphoSitePlus	0.790889	perturbation-based
PhosphoSitePlus	0.785485	perturbation-based
PhosphoSitePlus	0.798894	perturbation-based
PhosphoSitePlus	0.77743	perturbation-based
PhosphoSitePlus	0.800308	perturbation-based
PhosphoSitePlus	0.772304	perturbation-based
PhosphoSitePlus	0.783869	perturbation-based
PhosphoSitePlus	0.7644	perturbation-based
PhosphoSitePlus	0.790864	perturbation-based
PhosphoSitePlus	0.776092	perturbation-based
PhosphoSitePlus	0.78445	perturbation-based
PhosphoSitePlus	0.786697	perturbation-based
PhosphoSitePlus	0.756698	perturbation-based
PhosphoSitePlus	0.784778	perturbation-based
PhosphoSitePlus	0.77445	perturbation-based
PhosphoSitePlus	0.793288	perturbation-based
PhosphoSitePlus	0.771496	perturbation-based
PhosphoSitePlus	0.782985	perturbation-based
PhosphoSitePlus	0.763339	perturbation-based
PhosphoSitePlus	0.784576	perturbation-based
PhosphoSitePlus	0.787682	perturbation-based
PhosphoSitePlus	0.777303	perturbation-based
PhosphoSitePlus	0.786849	perturbation-based
PhosphoSitePlus	0.800156	perturbation-based
PhosphoSitePlus	0.756622	perturbation-based
PhosphoSitePlus	0.764602	perturbation-based
PhosphoSitePlus	0.778642	perturbation-based
PhosphoSitePlus	0.762859	perturbation-based
PhosphoSitePlus	0.788944	perturbation-based
PhosphoSitePlus	0.804475	perturbation-based
PhosphoSitePlus	0.768289	perturbation-based
PhosphoSitePlus	0.777808	perturbation-based
PhosphoSitePlus	0.778768	perturbation-based
PhosphoSitePlus	0.782404	perturbation-based
PhosphoSitePlus	0.77397	perturbation-based
PhosphoSitePlus	0.789248	perturbation-based
PhosphoSitePlus	0.768895	perturbation-based
PhosphoSitePlus	0.805762	perturbation-based
PhosphoSitePlus	0.791041	perturbation-based
PhosphoSitePlus	0.798086	perturbation-based
PhosphoSitePlus	0.779273	perturbation-based
PhosphoSitePlus	0.781369	perturbation-based
PhosphoSitePlus	0.791167	perturbation-based
PhosphoSitePlus	0.759349	perturbation-based
PhosphoSitePlus	0.782354	perturbation-based
PhosphoSitePlus	0.791672	perturbation-based
PhosphoSitePlus	0.781218	perturbation-based
PhosphoSitePlus	0.771975	perturbation-based
PhosphoSitePlus	0.773364	perturbation-based
PhosphoSitePlus	0.78243	perturbation-based
PhosphoSitePlus	0.777	perturbation-based
PhosphoSitePlus	0.787253	perturbation-based
PhosphoSitePlus	0.766925	perturbation-based
PhosphoSitePlus	0.801874	perturbation-based
PhosphoSitePlus	0.790283	perturbation-based
PhosphoSitePlus	0.773667	perturbation-based
PhosphoSitePlus	0.781748	perturbation-based
PhosphoSitePlus	0.771168	perturbation-based
PhosphoSitePlus	0.770763	perturbation-based
PhosphoSitePlus	0.777581	perturbation-based
PhosphoSitePlus	0.773996	perturbation-based
PhosphoSitePlus	0.76748	perturbation-based
PhosphoSitePlus	0.789904	perturbation-based
PhosphoSitePlus	0.776672	perturbation-based
PhosphoSitePlus	0.789071	perturbation-based
PhosphoSitePlus	0.785738	perturbation-based
PhosphoSitePlus	0.780737	perturbation-based
PhosphoSitePlus	0.769299	perturbation-based
PhosphoSitePlus	0.794955	perturbation-based
PhosphoSitePlus	0.780258	perturbation-based
PhosphoSitePlus	0.800864	perturbation-based
PhosphoSitePlus	0.771723	perturbation-based
PhosphoSitePlus	0.795813	perturbation-based
PhosphoSitePlus	0.794273	perturbation-based
PhosphoSitePlus	0.80051	perturbation-based
PhosphoSitePlus	0.792783	perturbation-based
PhosphoSitePlus	0.757279	perturbation-based
PhosphoSitePlus	0.770284	perturbation-based
PhosphoSitePlus	0.789147	perturbation-based
PhosphoSitePlus	0.77041	perturbation-based
PhosphoSitePlus	0.78902	perturbation-based
PhosphoSitePlus	0.788591	perturbation-based
PhosphoSitePlus	0.773768	perturbation-based
PhosphoSitePlus	0.790435	perturbation-based
PhosphoSitePlus	0.788137	perturbation-based
PhosphoSitePlus	0.772657	perturbation-based
PhosphoSitePlus	0.808691	perturbation-based
PhosphoSitePlus	0.773087	perturbation-based
PhosphoSitePlus	0.770839	perturbation-based
PhosphoSitePlus	0.767026	perturbation-based
PhosphoSitePlus	0.783364	perturbation-based
PhosphoSitePlus	0.804576	perturbation-based
PhosphoSitePlus	0.810813	perturbation-based
PhosphoSitePlus	0.794146	perturbation-based
PhosphoSitePlus	0.778491	perturbation-based
PhosphoSitePlus	0.784222	perturbation-based
PhosphoSitePlus	0.781268	perturbation-based
PhosphoSitePlus	0.79099	perturbation-based
PhosphoSitePlus	0.77897	perturbation-based
PhosphoSitePlus	0.781899	perturbation-based
PhosphoSitePlus	0.775309	perturbation-based
PhosphoSitePlus	0.775864	perturbation-based
PhosphoSitePlus	0.786243	perturbation-based
PhosphoSitePlus	0.760839	perturbation-based
PhosphoSitePlus	0.779021	perturbation-based
PhosphoSitePlus	0.790056	perturbation-based
PhosphoSitePlus	0.797454	perturbation-based
PhosphoSitePlus	0.781268	perturbation-based
PhosphoSitePlus	0.770233	perturbation-based
PhosphoSitePlus	0.78344	perturbation-based
PhosphoSitePlus	0.770107	perturbation-based
PhosphoSitePlus	0.786293	perturbation-based
PhosphoSitePlus	0.804449	perturbation-based
PhosphoSitePlus	0.784273	perturbation-based
PhosphoSitePlus	0.797076	perturbation-based
PhosphoSitePlus	0.809247	perturbation-based
PhosphoSitePlus	0.791848	perturbation-based
PhosphoSitePlus	0.771521	perturbation-based
PhosphoSitePlus	0.792833	perturbation-based
PhosphoSitePlus	0.791066	perturbation-based
PhosphoSitePlus	0.795055	perturbation-based
PhosphoSitePlus	0.782985	perturbation-based
PhosphoSitePlus	0.779602	perturbation-based
PhosphoSitePlus	0.757758	perturbation-based
PhosphoSitePlus	0.767304	perturbation-based
PhosphoSitePlus	0.777354	perturbation-based
PhosphoSitePlus	0.782455	perturbation-based
PhosphoSitePlus	0.783112	perturbation-based
PhosphoSitePlus	0.778945	perturbation-based
PhosphoSitePlus	0.783793	perturbation-based
PhosphoSitePlus	0.778692	perturbation-based
PhosphoSitePlus	0.779475	perturbation-based
PhosphoSitePlus	0.784248	perturbation-based
PhosphoSitePlus	0.77541	perturbation-based
PhosphoSitePlus	0.76089	perturbation-based
PhosphoSitePlus	0.803944	perturbation-based
PhosphoSitePlus	0.784424	perturbation-based
PhosphoSitePlus	0.790813	perturbation-based
PhosphoSitePlus	0.765435	perturbation-based
PhosphoSitePlus	0.752961	perturbation-based
PhosphoSitePlus	0.769097	perturbation-based
PhosphoSitePlus	0.774071	perturbation-based
PhosphoSitePlus	0.785333	perturbation-based
PhosphoSitePlus	0.797682	perturbation-based
PhosphoSitePlus	0.770536	perturbation-based
PhosphoSitePlus	0.784652	perturbation-based
PhosphoSitePlus	0.77392	perturbation-based
PhosphoSitePlus	0.794752	perturbation-based
PhosphoSitePlus	0.756421	perturbation-based
PhosphoSitePlus	0.769829	perturbation-based
PhosphoSitePlus	0.790157	perturbation-based
PhosphoSitePlus	0.797101	perturbation-based
PhosphoSitePlus	0.778541	perturbation-based
PhosphoSitePlus	0.788515	perturbation-based
PhosphoSitePlus	0.78551	perturbation-based
PhosphoSitePlus	0.784096	perturbation-based
PhosphoSitePlus	0.770485	perturbation-based
PhosphoSitePlus	0.770738	perturbation-based
PhosphoSitePlus	0.791369	perturbation-based
PhosphoSitePlus	0.780334	perturbation-based
PhosphoSitePlus	0.761269	perturbation-based
PhosphoSitePlus	0.780283	perturbation-based
PhosphoSitePlus	0.80104	perturbation-based
PhosphoSitePlus	0.804399	perturbation-based
PhosphoSitePlus	0.78195	perturbation-based
PhosphoSitePlus	0.764122	perturbation-based
PhosphoSitePlus	0.775157	perturbation-based
PhosphoSitePlus	0.774577	perturbation-based
PhosphoSitePlus	0.792025	perturbation-based
PhosphoSitePlus	0.75993	perturbation-based
PhosphoSitePlus	0.781142	perturbation-based
PhosphoSitePlus	0.807504	perturbation-based
PhosphoSitePlus	0.784576	perturbation-based
PhosphoSitePlus	0.786571	perturbation-based
PhosphoSitePlus	0.77599	perturbation-based
PhosphoSitePlus	0.786217	perturbation-based
PhosphoSitePlus	0.77445	perturbation-based
PhosphoSitePlus	0.797732	perturbation-based
PhosphoSitePlus	0.772405	perturbation-based
PhosphoSitePlus	0.764652	perturbation-based
PhosphoSitePlus	0.780334	perturbation-based
PhosphoSitePlus	0.799172	perturbation-based
PhosphoSitePlus	0.779399	perturbation-based
PhosphoSitePlus	0.803944	perturbation-based
PhosphoSitePlus	0.768718	perturbation-based
PhosphoSitePlus	0.747405	perturbation-based
PhosphoSitePlus	0.813136	perturbation-based
PhosphoSitePlus	0.784652	perturbation-based
PhosphoSitePlus	0.800636	perturbation-based
PhosphoSitePlus	0.782303	perturbation-based
PhosphoSitePlus	0.809146	perturbation-based
PhosphoSitePlus	0.775738	perturbation-based
PhosphoSitePlus	0.785813	perturbation-based
PhosphoSitePlus	0.789222	perturbation-based
PhosphoSitePlus	0.763314	perturbation-based
PhosphoSitePlus	0.798768	perturbation-based
PhosphoSitePlus	0.785081	perturbation-based
PhosphoSitePlus	0.77801	perturbation-based
PhosphoSitePlus	0.780637	perturbation-based
PhosphoSitePlus	0.805409	perturbation-based
PhosphoSitePlus	0.766799	perturbation-based
PhosphoSitePlus	0.793894	perturbation-based
PhosphoSitePlus	0.790763	perturbation-based
PhosphoSitePlus	0.788263	perturbation-based
PhosphoSitePlus	0.777354	perturbation-based
PhosphoSitePlus	0.761319	perturbation-based
PhosphoSitePlus	0.79094	perturbation-based
PhosphoSitePlus	0.757329	perturbation-based
PhosphoSitePlus	0.784576	perturbation-based
PhosphoSitePlus	0.795207	perturbation-based
PhosphoSitePlus	0.783591	perturbation-based
PhosphoSitePlus	0.790056	perturbation-based
PhosphoSitePlus	0.769854	perturbation-based
PhosphoSitePlus	0.778263	perturbation-based
PhosphoSitePlus	0.787556	perturbation-based
PhosphoSitePlus	0.766673	perturbation-based
PhosphoSitePlus	0.754981	perturbation-based
PhosphoSitePlus	0.772758	perturbation-based
PhosphoSitePlus	0.777758	perturbation-based
PhosphoSitePlus	0.77498	perturbation-based
PhosphoSitePlus	0.782859	perturbation-based
PhosphoSitePlus	0.767632	perturbation-based
PhosphoSitePlus	0.802202	perturbation-based
PhosphoSitePlus	0.790207	perturbation-based
PhosphoSitePlus	0.757531	perturbation-based
PhosphoSitePlus	0.806091	perturbation-based
PhosphoSitePlus	0.779904	perturbation-based
PhosphoSitePlus	0.784021	perturbation-based
PhosphoSitePlus	0.757329	perturbation-based
PhosphoSitePlus	0.777379	perturbation-based
PhosphoSitePlus	0.780586	perturbation-based
PhosphoSitePlus	0.805131	perturbation-based
PhosphoSitePlus	0.774728	perturbation-based
PhosphoSitePlus	0.80056	perturbation-based
PhosphoSitePlus	0.770536	perturbation-based
PhosphoSitePlus	0.760183	perturbation-based
PhosphoSitePlus	0.790182	perturbation-based
PhosphoSitePlus	0.756345	perturbation-based
PhosphoSitePlus	0.788364	perturbation-based
PhosphoSitePlus	0.801318	perturbation-based
PhosphoSitePlus	0.790712	perturbation-based
PhosphoSitePlus	0.789349	perturbation-based
PhosphoSitePlus	0.776091	perturbation-based
PhosphoSitePlus	0.789904	perturbation-based
PhosphoSitePlus	0.774728	perturbation-based
PhosphoSitePlus	0.785359	perturbation-based
PhosphoSitePlus	0.805762	perturbation-based
PhosphoSitePlus	0.751622	perturbation-based
PhosphoSitePlus	0.762708	perturbation-based
PhosphoSitePlus	0.779172	perturbation-based
PhosphoSitePlus	0.771799	perturbation-based
PhosphoSitePlus	0.787126	perturbation-based
PhosphoSitePlus	0.796343	perturbation-based
PhosphoSitePlus	0.737229	perturbation-based
PhosphoSitePlus	0.777607	perturbation-based
PhosphoSitePlus	0.776167	perturbation-based
PhosphoSitePlus	0.779374	perturbation-based
PhosphoSitePlus	0.769071	perturbation-based
PhosphoSitePlus	0.77291	perturbation-based
PhosphoSitePlus	0.785258	perturbation-based
PhosphoSitePlus	0.741497	perturbation-based
PhosphoSitePlus	0.7995	perturbation-based
PhosphoSitePlus	0.773541	perturbation-based
PhosphoSitePlus	0.807808	perturbation-based
PhosphoSitePlus	0.780359	perturbation-based
PhosphoSitePlus	0.781824	perturbation-based
PhosphoSitePlus	0.773718	perturbation-based
PhosphoSitePlus	0.791773	perturbation-based
PhosphoSitePlus	0.803591	perturbation-based
PhosphoSitePlus	0.779677	perturbation-based
PhosphoSitePlus	0.783136	perturbation-based
PhosphoSitePlus	0.764981	perturbation-based
PhosphoSitePlus	0.780536	perturbation-based
PhosphoSitePlus	0.784702	perturbation-based
PhosphoSitePlus	0.795662	perturbation-based
PhosphoSitePlus	0.778238	perturbation-based
PhosphoSitePlus	0.772228	perturbation-based
PhosphoSitePlus	0.765511	perturbation-based
PhosphoSitePlus	0.775435	perturbation-based
PhosphoSitePlus	0.796318	perturbation-based
PhosphoSitePlus	0.762658	perturbation-based
PhosphoSitePlus	0.80306	perturbation-based
PhosphoSitePlus	0.767001	perturbation-based
PhosphoSitePlus	0.771849	perturbation-based
PhosphoSitePlus	0.775006	perturbation-based
PhosphoSitePlus	0.778339	perturbation-based
PhosphoSitePlus	0.783263	perturbation-based
PhosphoSitePlus	0.768339	perturbation-based
PhosphoSitePlus	0.762076	perturbation-based
PhosphoSitePlus	0.793364	perturbation-based
PhosphoSitePlus	0.77392	perturbation-based
PhosphoSitePlus	0.767733	perturbation-based
PhosphoSitePlus	0.782783	perturbation-based
PhosphoSitePlus	0.799197	perturbation-based
PhosphoSitePlus	0.770713	perturbation-based
PhosphoSitePlus	0.786546	perturbation-based
PhosphoSitePlus	0.81508	perturbation-based
PhosphoSitePlus	0.786798	perturbation-based
PhosphoSitePlus	0.798338	perturbation-based
PhosphoSitePlus	0.759476	perturbation-based
PhosphoSitePlus	0.766344	perturbation-based
PhosphoSitePlus	0.782	perturbation-based
PhosphoSitePlus	0.774626	perturbation-based
PhosphoSitePlus	0.790914	perturbation-based
PhosphoSitePlus	0.763061	perturbation-based
PhosphoSitePlus	0.773213	perturbation-based
PhosphoSitePlus	0.753794	perturbation-based
PhosphoSitePlus	0.785813	perturbation-based
PhosphoSitePlus	0.756925	perturbation-based
PhosphoSitePlus	0.779298	perturbation-based
PhosphoSitePlus	0.780586	perturbation-based
PhosphoSitePlus	0.810181	perturbation-based
PhosphoSitePlus	0.787303	perturbation-based
PhosphoSitePlus	0.777051	perturbation-based
PhosphoSitePlus	0.801747	perturbation-based
PhosphoSitePlus	0.766168	perturbation-based
PhosphoSitePlus	0.792278	perturbation-based
PhosphoSitePlus	0.793919	perturbation-based
PhosphoSitePlus	0.776041	perturbation-based
PhosphoSitePlus	0.779096	perturbation-based
PhosphoSitePlus	0.774198	perturbation-based
PhosphoSitePlus	0.774652	perturbation-based
PhosphoSitePlus	0.781975	perturbation-based
PhosphoSitePlus	0.774829	perturbation-based
PhosphoSitePlus	0.789753	perturbation-based
PhosphoSitePlus	0.762758	perturbation-based
PhosphoSitePlus	0.785712	perturbation-based
PhosphoSitePlus	0.774223	perturbation-based
PhosphoSitePlus	0.782606	perturbation-based
PhosphoSitePlus	0.787329	perturbation-based
PhosphoSitePlus	0.790611	perturbation-based
PhosphoSitePlus	0.784374	perturbation-based
PhosphoSitePlus	0.797353	perturbation-based
PhosphoSitePlus	0.798313	perturbation-based
PhosphoSitePlus	0.790005	perturbation-based
PhosphoSitePlus	0.785611	perturbation-based
PhosphoSitePlus	0.771697	perturbation-based
PhosphoSitePlus	0.783667	perturbation-based
PhosphoSitePlus	0.809474	perturbation-based
PhosphoSitePlus	0.778187	perturbation-based
PhosphoSitePlus	0.780636	perturbation-based
PhosphoSitePlus	0.774349	perturbation-based
PhosphoSitePlus	0.781344	perturbation-based
PhosphoSitePlus	0.822505	perturbation-based
PhosphoSitePlus	0.768415	perturbation-based
PhosphoSitePlus	0.796293	perturbation-based
PhosphoSitePlus	0.784222	perturbation-based
PhosphoSitePlus	0.787354	perturbation-based
PhosphoSitePlus	0.775208	perturbation-based
PhosphoSitePlus	0.789248	perturbation-based
PhosphoSitePlus	0.802278	perturbation-based
PhosphoSitePlus	0.762506	perturbation-based
PhosphoSitePlus	0.78493	perturbation-based
PhosphoSitePlus	0.780132	perturbation-based
PhosphoSitePlus	0.791267	perturbation-based
PhosphoSitePlus	0.789576	perturbation-based
PhosphoSitePlus	0.797177	perturbation-based
PhosphoSitePlus	0.788717	perturbation-based
PhosphoSitePlus	0.814348	perturbation-based
PhosphoSitePlus	0.768389	perturbation-based
PhosphoSitePlus	0.795308	perturbation-based
PhosphoSitePlus	0.775233	perturbation-based
PhosphoSitePlus	0.780435	perturbation-based
PhosphoSitePlus	0.800157	perturbation-based
PhosphoSitePlus	0.779223	perturbation-based
PhosphoSitePlus	0.77445	perturbation-based
PhosphoSitePlus	0.798136	perturbation-based
PhosphoSitePlus	0.777177	perturbation-based
PhosphoSitePlus	0.789828	perturbation-based
PhosphoSitePlus	0.773011	perturbation-based
PhosphoSitePlus	0.792025	perturbation-based
PhosphoSitePlus	0.811292	perturbation-based
PhosphoSitePlus	0.785687	perturbation-based
PhosphoSitePlus	0.787859	perturbation-based
PhosphoSitePlus	0.770612	perturbation-based
PhosphoSitePlus	0.779248	perturbation-based
PhosphoSitePlus	0.805434	perturbation-based
PhosphoSitePlus	0.792556	perturbation-based
PhosphoSitePlus	0.774475	perturbation-based
PhosphoSitePlus	0.778617	perturbation-based
PhosphoSitePlus	0.781041	perturbation-based
PhosphoSitePlus	0.764753	perturbation-based
PhosphoSitePlus	0.770309	perturbation-based
PhosphoSitePlus	0.791571	perturbation-based
PhosphoSitePlus	0.798742	perturbation-based
PhosphoSitePlus	0.771647	perturbation-based
PhosphoSitePlus	0.776319	perturbation-based
PhosphoSitePlus	0.773187	perturbation-based
PhosphoSitePlus	0.781773	perturbation-based
PhosphoSitePlus	0.77195	perturbation-based
PhosphoSitePlus	0.789349	perturbation-based
PhosphoSitePlus	0.784778	perturbation-based
PhosphoSitePlus	0.783086	perturbation-based
PhosphoSitePlus	0.7719	perturbation-based
PhosphoSitePlus	0.797278	perturbation-based
PhosphoSitePlus	0.768516	perturbation-based
PhosphoSitePlus	0.783061	perturbation-based
PhosphoSitePlus	0.771723	perturbation-based
PhosphoSitePlus	0.772884	perturbation-based
PhosphoSitePlus	0.769223	perturbation-based
PhosphoSitePlus	0.78955	perturbation-based
PhosphoSitePlus	0.771041	perturbation-based
PhosphoSitePlus	0.793035	perturbation-based
PhosphoSitePlus	0.78142	perturbation-based
PhosphoSitePlus	0.799803	perturbation-based
PhosphoSitePlus	0.772985	perturbation-based
PhosphoSitePlus	0.773667	perturbation-based
PhosphoSitePlus	0.789349	perturbation-based
PhosphoSitePlus	0.767683	perturbation-based
PhosphoSitePlus	0.787631	perturbation-based
PhosphoSitePlus	0.782227	perturbation-based
PhosphoSitePlus	0.792328	perturbation-based
PhosphoSitePlus	0.790662	perturbation-based
PhosphoSitePlus	0.763415	perturbation-based
PhosphoSitePlus	0.767884	perturbation-based
PhosphoSitePlus	0.784854	perturbation-based
PhosphoSitePlus	0.759375	perturbation-based
PhosphoSitePlus	0.79152	perturbation-based
PhosphoSitePlus	0.784702	perturbation-based
PhosphoSitePlus	0.788667	perturbation-based
PhosphoSitePlus	0.793742	perturbation-based
PhosphoSitePlus	0.785031	perturbation-based
PhosphoSitePlus	0.777581	perturbation-based
PhosphoSitePlus	0.784121	perturbation-based
PhosphoSitePlus	0.766824	perturbation-based
PhosphoSitePlus	0.783112	perturbation-based
PhosphoSitePlus	0.792859	perturbation-based
PhosphoSitePlus	0.799929	perturbation-based
PhosphoSitePlus	0.790536	perturbation-based
PhosphoSitePlus	0.791672	perturbation-based
PhosphoSitePlus	0.792884	perturbation-based
PhosphoSitePlus	0.79753	perturbation-based
PhosphoSitePlus	0.765713	perturbation-based
PhosphoSitePlus	0.799576	perturbation-based
PhosphoSitePlus	0.783263	perturbation-based
PhosphoSitePlus	0.783465	perturbation-based
PhosphoSitePlus	0.770915	perturbation-based
PhosphoSitePlus	0.789323	perturbation-based
PhosphoSitePlus	0.776192	perturbation-based
PhosphoSitePlus	0.788364	perturbation-based
PhosphoSitePlus	0.772758	perturbation-based
PhosphoSitePlus	0.798642	perturbation-based
PhosphoSitePlus	0.782379	perturbation-based
PhosphoSitePlus	0.773718	perturbation-based
PhosphoSitePlus	0.799803	perturbation-based
PhosphoSitePlus	0.799374	perturbation-based
PhosphoSitePlus	0.792934	perturbation-based
PhosphoSitePlus	0.788389	perturbation-based
PhosphoSitePlus	0.786571	perturbation-based
PhosphoSitePlus	0.798212	perturbation-based
PhosphoSitePlus	0.791495	perturbation-based
PhosphoSitePlus	0.785233	perturbation-based
PhosphoSitePlus	0.773288	perturbation-based
PhosphoSitePlus	0.77147	perturbation-based
PhosphoSitePlus	0.781521	perturbation-based
PhosphoSitePlus	0.790636	perturbation-based
PhosphoSitePlus	0.77695	perturbation-based
PhosphoSitePlus	0.770258	perturbation-based
PhosphoSitePlus	0.782303	perturbation-based
PhosphoSitePlus	0.804374	perturbation-based
PhosphoSitePlus	0.774399	perturbation-based
PhosphoSitePlus	0.754602	perturbation-based
PhosphoSitePlus	0.776697	perturbation-based
PhosphoSitePlus	0.806318	perturbation-based
PhosphoSitePlus	0.764778	perturbation-based
PhosphoSitePlus	0.787303	perturbation-based
PhosphoSitePlus	0.758819	perturbation-based
PhosphoSitePlus	0.776571	perturbation-based
PhosphoSitePlus	0.789475	perturbation-based
PhosphoSitePlus	0.784854	perturbation-based
PhosphoSitePlus	0.778314	perturbation-based
PhosphoSitePlus	0.786268	perturbation-based
PhosphoSitePlus	0.793035	perturbation-based
PhosphoSitePlus	0.759097	perturbation-based
PhosphoSitePlus	0.782934	perturbation-based
PhosphoSitePlus	0.761294	perturbation-based
PhosphoSitePlus	0.767177	perturbation-based
PhosphoSitePlus	0.789677	perturbation-based
PhosphoSitePlus	0.773515	perturbation-based
PhosphoSitePlus	0.788515	perturbation-based
PhosphoSitePlus	0.801368	perturbation-based
PhosphoSitePlus	0.816772	perturbation-based
PhosphoSitePlus	0.770233	perturbation-based
PhosphoSitePlus	0.779475	perturbation-based
PhosphoSitePlus	0.774728	perturbation-based
PhosphoSitePlus	0.773869	perturbation-based
PhosphoSitePlus	0.766016	perturbation-based
PhosphoSitePlus	0.756673	perturbation-based
PhosphoSitePlus	0.78248	perturbation-based
PhosphoSitePlus	0.774475	perturbation-based
PhosphoSitePlus	0.788818	perturbation-based
PhosphoSitePlus	0.802884	perturbation-based
PhosphoSitePlus	0.792783	perturbation-based
PhosphoSitePlus	0.763971	perturbation-based
PhosphoSitePlus	0.788162	perturbation-based
PhosphoSitePlus	0.761773	perturbation-based
PhosphoSitePlus	0.769653	perturbation-based
PhosphoSitePlus	0.79147	perturbation-based
PhosphoSitePlus	0.771369	perturbation-based
PhosphoSitePlus	0.777935	perturbation-based
PhosphoSitePlus	0.791141	perturbation-based
PhosphoSitePlus	0.778894	perturbation-based
PhosphoSitePlus	0.788364	perturbation-based
PhosphoSitePlus	0.82455	perturbation-based
PhosphoSitePlus	0.769349	perturbation-based
PhosphoSitePlus	0.797884	perturbation-based
PhosphoSitePlus	0.790232	perturbation-based
PhosphoSitePlus	0.792657	perturbation-based
PhosphoSitePlus	0.795384	perturbation-based
PhosphoSitePlus	0.791116	perturbation-based
PhosphoSitePlus	0.783995	perturbation-based
PhosphoSitePlus	0.769299	perturbation-based
PhosphoSitePlus	0.757254	perturbation-based
[truncated: 22,028 more rows]

[truncated: 53 more sheets: Fig 3d perturbation, Fid 3d activating site, Fig 3d protein, Fig 4a all, Fig 4a subset, Fig 4b all, Fig 4b subset, Fig 4c all, Fig 4c subset, Fig 5a, Fig 5b, Fig 6a, Fig 6b-e, Fig 6f, Fig 6g, Supp Fig 1a, Supp Fig 1b, Supp Fig 1c, Supp Fig 2a, Supp Fig 2b …]
